# Supplementary material for: 1-Benzoyl-N-phenyl­cyclo­propane­carboxamide
Source: Acta Crystallogr Sect E Struct Rep Online. 2008 Oct 25;64(Pt 11):o2179. doi: 10.1107/S1600536808034077 (PMC2959514; doi:10.1107/S1600536808034077)
Supplement: Supplementary file 2 [file e-64-o2179-Isup2.hkl]

#
# h,k,l, Fc-squared, Fo-squared, sigma(Fo-squared) and status flag
#
data_I
_shelx_title ' AA in P-1'
_shelx_refln_list_code          4
_shelx_F_calc_maximum       87.05
_exptl_crystal_F_000       280.00
_reflns_d_resolution_high  0.8093
 
loop_
 _symmetry_equiv_pos_as_xyz
 'x, y, z'
 '-x, -y, -z'
 
_cell_length_a     7.4240
_cell_length_b     9.4730
_cell_length_c    10.8310
_cell_angle_alpha  94.276
_cell_angle_beta   99.313
_cell_angle_gamma 105.773
 
_shelx_F_squared_multiplier     1.000
 
loop_
 _refln_index_h
 _refln_index_k
 _refln_index_l
 _refln_F_squared_calc
 _refln_F_squared_meas
 _refln_F_squared_sigma
 _refln_observed_status
   1   0   0     1490.29     1518.49     27.48 o
   2   0   0      148.98      145.04      1.60 o
   3   0   0        0.84        0.49      0.12 o
   4   0   0      229.85      248.47      2.76 o
   5   0   0        9.20        8.44      0.86 o
   6   0   0       85.34       85.54      2.68 o
   7   0   0        3.47        3.19      0.84 o
   8   0   0        0.24       -0.01      0.51 o
  -8   1   0        0.48        0.68      0.55 o
  -7   1   0       10.63        9.28      1.07 o
  -6   1   0        2.25        2.33      0.70 o
  -5   1   0      177.59      179.32      3.75 o
  -4   1   0      195.81      209.21      3.83 o
  -3   1   0        0.15        0.08      0.23 o
  -2   1   0      375.08      404.27      5.52 o
  -1   1   0     2300.25     2301.29     22.27 o
   0   1   0      657.41      664.46      6.21 o
   1   1   0      670.36      660.58      8.49 o
   2   1   0      344.71      334.37      4.60 o
   3   1   0      257.37      239.30      2.69 o
   4   1   0       44.42       40.88      0.88 o
   5   1   0       43.89       40.96      1.70 o
   6   1   0       99.54       94.18      2.85 o
   7   1   0        0.52        0.73      0.61 o
   8   1   0        0.58        0.31      0.54 o
  -8   2   0        1.07        0.53      0.53 o
  -7   2   0       19.76       20.65      1.40 o
  -6   2   0        7.11        6.52      0.85 o
  -5   2   0      158.07      165.76      3.51 o
  -4   2   0      631.92      694.25      9.63 o
  -3   2   0        8.03        6.35      0.54 o
  -2   2   0        0.07        0.32      0.21 o
  -1   2   0     1627.87     1581.02     11.78 o
   0   2   0      341.56      351.37      2.77 o
   1   2   0     4328.84     3752.47    149.58 o
   2   2   0     1440.63     1524.34     23.29 o
   3   2   0       65.56       74.46      1.27 o
   4   2   0       22.52       20.77      0.71 o
   5   2   0      399.96      398.93      6.78 o
   6   2   0        4.67        5.12      0.86 o
   7   2   0        3.01        2.97      0.77 o
   8   2   0        0.00        0.36      0.53 o
  -9   3   0        2.14        2.52      0.78 o
  -8   3   0        1.31        1.02      0.64 o
  -7   3   0       31.39       31.79      1.65 o
  -6   3   0       37.68       34.97      1.59 o
  -5   3   0       12.04       11.74      0.89 o
  -4   3   0       53.86       58.74      1.63 o
  -3   3   0       28.54       27.48      0.51 o
  -2   3   0      809.85      798.50      6.00 o
  -1   3   0     2550.38     2570.92     24.11 o
   0   3   0        9.40        8.60      0.22 o
   1   3   0        3.36        1.97      0.29 o
   2   3   0       43.88       47.14      0.97 o
   3   3   0       58.15       55.04      1.16 o
   4   3   0       38.55       39.24      1.05 o
   5   3   0        3.46        3.44      0.72 o
   6   3   0        1.13        1.68      0.64 o
   7   3   0        0.98        2.34      0.73 o
  -9   4   0        1.52        2.25      0.49 o
  -8   4   0        2.33        2.99      0.50 o
  -7   4   0        0.01       -0.21      0.21 o
  -6   4   0      104.19       98.37      1.91 o
  -5   4   0        0.30        0.48      0.26 o
  -4   4   0       58.72       57.38      0.90 o
  -3   4   0      511.45      513.56      4.16 o
  -2   4   0      606.49      636.90      4.93 o
  -1   4   0      304.24      296.78      5.64 o
   0   4   0      271.89      261.63      3.59 o
   1   4   0       21.27       20.35      0.58 o
   2   4   0      232.83      232.19      3.37 o
   3   4   0      196.14      209.00      2.77 o
   4   4   0      255.41      264.67      3.46 o
   5   4   0        2.44        1.62      0.58 o
   6   4   0        0.05       -0.09      0.46 o
   7   4   0        4.07        6.79      1.07 o
  -8   5   0       12.01       10.88      0.80 o
  -7   5   0        0.00        0.29      0.29 o
  -6   5   0       92.71       88.84      3.22 o
  -5   5   0      100.22       96.53      1.76 o
  -4   5   0       52.53       50.92      0.98 o
  -3   5   0        0.92        0.84      0.17 o
  -2   5   0      454.85      469.67      3.82 o
  -1   5   0      252.41      243.04      2.97 o
   0   5   0        4.60        5.69      0.22 o
   1   5   0        6.88        7.31      0.64 o
   2   5   0       35.25       32.53      0.90 o
   3   5   0       64.76       68.47      1.46 o
   4   5   0       22.36       23.70      0.93 o
   5   5   0       59.74       60.37      2.22 o
   6   5   0       12.79       13.09      1.25 o
  -8   6   0        1.98        1.75      0.60 o
  -7   6   0        0.01        0.09      0.42 o
  -6   6   0        2.15        1.69      0.54 o
  -5   6   0       26.49       27.71      1.47 o
  -4   6   0        2.33        1.78      0.30 o
  -3   6   0      173.53      176.00      3.01 o
  -2   6   0       54.89       52.56      1.18 o
  -1   6   0        1.76        3.19      0.37 o
   0   6   0        9.72        9.53      0.81 o
   1   6   0        3.11        2.56      0.57 o
   2   6   0       24.67       24.87      1.33 o
   3   6   0      271.20      272.16      5.40 o
   4   6   0       12.83       11.37      1.01 o
  -8   7   0        2.04        1.14      0.54 o
  -7   7   0        3.65        4.05      0.83 o
  -6   7   0       10.18       10.63      1.13 o
  -5   7   0        1.70        1.03      0.48 o
  -4   7   0      290.13      292.90      3.76 o
  -3   7   0      199.28      189.78      2.78 o
  -2   7   0        8.35        8.17      0.54 o
  -1   7   0       13.10       12.30      0.72 o
   0   7   0        3.51        2.84      0.60 o
   1   7   0        0.22        0.02      0.35 o
   2   7   0       27.95       27.40      1.54 o
   3   7   0      115.20      110.41      3.25 o
   4   7   0        9.16        8.11      1.01 o
  -8   8   0        0.86        1.04      0.61 o
  -7   8   0        0.02        0.02      0.47 o
  -6   8   0        8.75        8.16      1.06 o
  -5   8   0        2.04        1.83      0.54 o
  -4   8   0        3.10        4.10      0.47 o
  -3   8   0        0.16        0.59      0.31 o
  -2   8   0       38.47       39.73      1.19 o
  -1   8   0       11.31       10.44      0.65 o
   0   8   0        4.77        5.05      0.78 o
   1   8   0       33.55       33.22      1.73 o
   2   8   0       99.96      100.63      3.18 o
   3   8   0        6.42        7.57      1.04 o
   4   8   0        0.02        0.89      0.48 o
  -7   9   0        5.65        7.41      1.18 o
  -6   9   0        0.02        0.40      0.27 o
  -5   9   0        8.77        8.32      1.05 o
  -4   9   0        0.46        0.22      0.24 o
  -3   9   0       53.27       55.74      1.50 o
  -2   9   0      100.32      103.77      2.11 o
  -1   9   0       68.67       64.45      2.44 o
   0   9   0       47.42       51.58      2.23 o
   1   9   0       23.41       23.60      1.54 o
   2   9   0        0.62        0.23      0.40 o
   3   9   0        0.77        1.76      0.60 o
  -6  10   0        1.80        1.54      0.56 o
  -5  10   0        0.40        1.44      0.47 o
  -4  10   0        0.43        0.04      0.36 o
  -3  10   0        5.00        5.01      0.92 o
  -2  10   0        0.14        0.42      0.27 o
  -1  10   0       12.20       12.85      1.28 o
   0  10   0        0.00        0.75      0.50 o
   1  10   0        0.38        0.86      0.48 o
   2  10   0        0.03       -0.28      0.36 o
  -5  11   0        0.00       -0.27      0.27 o
  -4  11   0        2.47        2.13      0.59 o
  -3  11   0        0.49        0.94      0.31 o
  -2  11   0        0.13        0.77      0.59 o
  -1  11   0        0.92        1.68      0.63 o
   0  11   0       34.03       31.97      2.00 o
   0 -11   1        8.92       10.65      1.33 o
   1 -11   1       10.21       12.52      1.33 o
   2 -11   1        2.66        3.19      0.50 o
   3 -11   1        0.74        0.63      0.42 o
   4 -11   1        0.49        1.17      0.46 o
   5 -11   1        1.87        4.83      0.81 o
  -2 -10   1        1.36        2.88      0.73 o
  -1 -10   1       27.64       26.47      1.72 o
   0 -10   1        2.28        3.07      0.79 o
   1 -10   1       60.25       57.59      2.44 o
   2 -10   1       18.57       18.22      0.90 o
   3 -10   1        2.10        2.51      0.42 o
   4 -10   1        4.23        5.87      0.86 o
   5 -10   1        1.97        3.74      0.77 o
   6 -10   1        0.63        0.43      0.32 o
  -3  -9   1        0.03        0.39      0.40 o
  -2  -9   1       15.41       15.19      1.29 o
  -1  -9   1       17.53       16.33      1.29 o
   0  -9   1        1.88        2.78      0.73 o
   1  -9   1        0.28       -0.07      0.23 o
   2  -9   1        2.81        3.05      0.46 o
   3  -9   1       16.71       17.55      1.15 o
   4  -9   1       24.52       23.91      1.45 o
   5  -9   1        8.63        8.57      1.06 o
   6  -9   1        8.33        9.79      1.15 o
   7  -9   1        1.79        2.06      0.55 o
  -4  -8   1        1.25        0.47      0.45 o
  -3  -8   1        4.43        3.88      0.79 o
  -2  -8   1        4.74        4.90      0.86 o
  -1  -8   1       23.31       22.28      1.41 o
   0  -8   1       17.87       19.27      1.30 o
   1  -8   1        5.38        5.76      0.52 o
   2  -8   1       75.60       71.08      1.59 o
   3  -8   1      101.65       98.41      1.93 o
   4  -8   1        9.62       12.23      0.98 o
   5  -8   1       24.56       24.32      1.45 o
   6  -8   1       15.30       15.39      1.20 o
   7  -8   1        0.76        0.29      0.53 o
  -4  -7   1        4.82        4.95      0.85 o
  -3  -7   1       15.37       16.14      1.27 o
  -2  -7   1       37.18       37.65      1.77 o
  -1  -7   1       63.02       61.80      2.20 o
   0  -7   1       55.31       54.21      1.29 o
   1  -7   1       33.34       31.38      0.96 o
   2  -7   1       18.64       19.58      0.76 o
   3  -7   1        4.31        3.31      0.41 o
   4  -7   1      166.64      161.59      2.48 o
   5  -7   1       21.93       23.38      1.37 o
   6  -7   1        1.15        1.54      0.57 o
   7  -7   1        0.50        1.50      0.58 o
   8  -7   1        2.25        3.88      0.87 o
  -4  -6   1        1.01        0.54      0.44 o
  -3  -6   1       51.51       54.56      2.07 o
  -2  -6   1       96.92       98.15      2.75 o
  -1  -6   1      181.57      189.22      4.02 o
   0  -6   1      212.48      220.18      2.90 o
   1  -6   1        6.34        4.91      0.40 o
   2  -6   1        5.42        5.50      0.69 o
   3  -6   1       18.32       18.18      0.73 o
   4  -6   1        1.63        1.79      0.29 o
   5  -6   1      292.06      309.75      5.87 o
   6  -6   1       18.49       15.57      1.16 o
   7  -6   1        7.31        6.70      0.93 o
   8  -6   1        0.25       -0.32      0.37 o
  -6  -5   1        0.36        1.15      0.52 o
  -5  -5   1        0.00       -0.12      0.24 o
  -4  -5   1        3.31        4.18      0.99 o
  -3  -5   1        5.37        5.59      0.54 o
  -2  -5   1       82.79       79.88      1.42 o
  -1  -5   1      232.26      243.89      2.82 o
   0  -5   1       17.40       15.94      0.48 o
   1  -5   1        2.90        4.33      0.35 o
   2  -5   1       73.00       66.18      1.41 o
   3  -5   1      520.38      503.08      4.17 o
   4  -5   1      145.08      141.34      1.61 o
   5  -5   1      122.84      122.61      2.07 o
   6  -5   1       54.43       54.43      1.54 o
   7  -5   1       21.65       20.91      1.22 o
   8  -5   1        3.05        3.53      0.55 o
  -7  -4   1        4.52        4.58      0.91 o
  -6  -4   1       12.46       10.11      1.07 o
  -5  -4   1       33.95       30.67      1.51 o
  -4  -4   1      502.93      523.85      5.76 o
  -3  -4   1        3.31        4.66      0.41 o
  -2  -4   1       36.11       33.66      0.84 o
  -1  -4   1        7.95        6.74      0.34 o
   0  -4   1       63.14       63.15      0.81 o
   1  -4   1      259.95      255.39      2.89 o
   2  -4   1      373.62      377.46      3.12 o
   3  -4   1      418.60      397.59      3.36 o
   4  -4   1        6.71        7.27      0.63 o
   5  -4   1        7.46        8.30      0.79 o
   6  -4   1       27.79       28.34      1.45 o
   7  -4   1       31.08       31.13      1.68 o
   8  -4   1        0.39       -0.33      0.38 o
  -7  -3   1        0.02        0.73      0.53 o
  -6  -3   1        0.53        1.09      0.55 o
  -5  -3   1       80.06       88.30      2.61 o
  -4  -3   1       35.70       33.18      0.94 o
  -3  -3   1      212.07      210.76      2.67 o
  -2  -3   1     1002.95     1032.05      9.57 o
  -1  -3   1      531.06      536.05      7.37 o
   0  -3   1      458.84      449.90      5.31 o
   1  -3   1      384.12      396.82      4.81 o
   2  -3   1       61.93       62.24      0.78 o
   3  -3   1      256.12      264.71      3.71 o
   4  -3   1        2.66        2.59      0.48 o
   5  -3   1       31.00       28.59      1.35 o
   6  -3   1        1.60        2.18      0.61 o
   7  -3   1       43.08       38.82      1.89 o
   8  -3   1       56.11       57.27      2.42 o
  -8  -2   1       11.39       12.55      1.37 o
  -7  -2   1        2.52        2.14      0.74 o
  -6  -2   1        0.02        1.02      0.55 o
  -5  -2   1        3.74        4.96      0.78 o
  -4  -2   1       29.83       31.62      0.85 o
  -3  -2   1      206.08      210.84      2.55 o
  -2  -2   1      597.99      626.07      5.98 o
  -1  -2   1      390.93      381.93      3.87 o
   0  -2   1       58.50       52.63      0.57 o
   1  -2   1     7024.90     6459.18     85.94 o
   2  -2   1     3762.59     3881.47     35.98 o
   3  -2   1        0.29        0.18      0.24 o
   4  -2   1       85.43       86.27      2.16 o
   5  -2   1       24.59       23.98      1.25 o
   6  -2   1        0.38        0.05      0.45 o
   7  -2   1        5.52        4.50      0.87 o
   8  -2   1        6.41        6.67      1.03 o
  -8  -1   1        8.34        9.44      1.22 o
  -7  -1   1       16.15       14.81      1.35 o
  -6  -1   1       20.35       16.70      1.27 o
  -5  -1   1       19.06       18.96      1.17 o
  -4  -1   1       57.23       60.73      1.11 o
  -3  -1   1      423.49      435.16      4.39 o
  -2  -1   1        5.07        4.31      0.32 o
  -1  -1   1     4459.81     4228.34     76.21 o
   0  -1   1        0.02        0.17      0.06 o
   1  -1   1      784.80      773.31      6.98 o
   2  -1   1       39.71       35.96      0.53 o
   3  -1   1      154.12      161.13      2.93 o
   4  -1   1       21.65       20.80      1.04 o
   5  -1   1       13.92       14.15      1.08 o
   6  -1   1        0.06        0.02      0.47 o
   7  -1   1        0.70        0.88      0.59 o
   8  -1   1       13.46       13.62      1.38 o
  -8   0   1        0.03       -0.09      0.47 o
  -7   0   1        0.32        0.89      0.54 o
  -6   0   1       27.51       28.23      1.56 o
  -5   0   1        9.25       12.28      0.95 o
  -4   0   1        0.31        0.13      0.14 o
  -3   0   1        5.44        6.91      0.37 o
  -2   0   1     1768.70     1789.55     24.05 o
  -1   0   1       23.55       26.55      0.41 o
   0   0   1        0.80       -0.09      0.09 o
   1   0   1       63.65       54.02      0.70 o
   2   0   1       19.58       16.46      0.42 o
   3   0   1      510.95      544.25      5.26 o
   4   0   1       99.79       99.45      1.39 o
   5   0   1        6.78        6.60      0.83 o
   6   0   1       26.78       21.36      1.35 o
   7   0   1       47.74       50.82      2.26 o
   8   0   1        4.45        3.69      0.90 o
  -8   1   1        0.90        0.78      0.55 o
  -7   1   1       20.90       24.83      1.53 o
  -6   1   1       12.97       14.95      1.13 o
  -5   1   1       40.19       43.71      1.64 o
  -4   1   1      120.31      122.10      1.50 o
  -3   1   1      139.93      140.59      1.60 o
  -2   1   1      586.76      580.76      6.24 o
  -1   1   1       27.52       20.78      0.32 o
   1   1   1     7577.38     6160.98     78.67 o
   2   1   1     3410.19     3256.06     29.39 o
   3   1   1      239.39      274.39      3.04 o
   4   1   1        0.25        0.07      0.16 o
   5   1   1       79.14       74.76      2.34 o
   6   1   1       19.31       16.90      1.27 o
   7   1   1        5.17        4.01      0.87 o
   8   1   1        4.77        5.16      1.05 o
  -9   2   1        0.10       -0.46      0.46 o
  -8   2   1        0.05        0.55      0.48 o
  -7   2   1       12.00       12.82      1.16 o
  -6   2   1       81.11       89.28      2.64 o
  -5   2   1      127.87      141.12      3.11 o
  -4   2   1      262.96      263.68      2.79 o
  -3   2   1      450.06      450.90      3.82 o
  -2   2   1       56.09       48.25      0.62 o
  -1   2   1     6473.75     7014.34     95.02 o
   0   2   1      305.60      302.24      2.94 o
   1   2   1      243.80      261.41      3.64 o
   2   2   1      523.57      541.03      5.32 o
   3   2   1      342.01      356.85      3.89 o
   4   2   1       32.35       30.06      0.86 o
   5   2   1        6.97        8.32      0.94 o
   6   2   1        2.13        1.81      0.66 o
   7   2   1        3.47        4.94      0.92 o
  -9   3   1        1.67        1.67      0.60 o
  -8   3   1        1.40        0.85      0.34 o
  -7   3   1       36.18       38.87      1.83 o
  -6   3   1        5.09        3.79      0.45 o
  -5   3   1       12.94       12.03      0.63 o
  -4   3   1      220.55      231.73      3.14 o
  -3   3   1      897.96      967.14      7.28 o
  -2   3   1     1118.12     1184.69      8.71 o
  -1   3   1      617.04      645.84      4.97 o
   0   3   1       51.07       53.60      0.79 o
   1   3   1       53.59       54.06      0.94 o
   2   3   1      488.13      474.12      4.86 o
   3   3   1      587.01      606.89      6.21 o
   4   3   1       10.88       10.28      0.59 o
   5   3   1      101.52       99.45      2.87 o
   6   3   1       14.82       16.11      1.29 o
   7   3   1        1.14        0.53      0.55 o
  -9   4   1        0.36        0.93      0.77 o
  -8   4   1        2.19        1.80      0.41 o
  -7   4   1        3.78        4.02      0.52 o
  -6   4   1        1.44        0.69      0.34 o
  -5   4   1        6.32        8.02      0.53 o
  -4   4   1        9.46        8.50      0.36 o
  -3   4   1        0.41        0.85      0.30 o
  -2   4   1      372.88      407.70      3.33 o
  -1   4   1      239.43      243.76      2.86 o
   0   4   1        4.26        4.19      0.26 o
   1   4   1      172.12      172.09      3.70 o
   2   4   1       45.00       41.77      1.97 o
   3   4   1        5.39        7.61      2.21 o
   4   4   1      612.14      634.26      6.78 o
   5   4   1        3.39        3.43      0.71 o
   6   4   1        8.16        8.26      1.05 o
   7   4   1        0.42        1.21      0.67 o
  -9   5   1        0.26        0.88      0.60 o
  -8   5   1        0.11        0.28      0.29 o
  -7   5   1       20.73       20.26      1.51 o
  -6   5   1        4.09        5.41      1.14 o
  -5   5   1       52.30       54.42      1.88 o
  -4   5   1       31.30       33.71      0.68 o
  -3   5   1        4.46        4.90      0.39 o
  -2   5   1       68.31       71.22      1.97 o
  -1   5   1      192.32      182.90      5.07 o
   0   5   1       24.65       24.99      0.55 o
   1   5   1       73.56       75.61      1.28 o
   2   5   1        0.18        0.32      0.26 o
   3   5   1        9.01        9.06      1.21 o
   4   5   1        2.67        5.19      0.53 o
   5   5   1        9.25        8.27      0.98 o
   6   5   1        2.51        3.60      0.78 o
  -8   6   1        2.99        3.68      0.78 o
  -7   6   1        6.15        5.11      0.85 o
  -6   6   1        2.31        1.65      0.55 o
  -5   6   1       73.69       69.08      2.26 o
  -4   6   1       65.07       59.94      1.30 o
  -3   6   1       73.55       72.69      1.44 o
  -2   6   1        0.43        0.45      0.26 o
  -1   6   1       28.96       27.28      0.87 o
   0   6   1        0.26        0.05      0.35 o
   1   6   1        4.54        4.69      0.69 o
   2   6   1       55.24       49.61      1.95 o
   3   6   1       95.72      102.55      2.94 o
   4   6   1        0.93       -0.23      0.30 o
  -8   7   1        0.33        0.08      0.42 o
  -7   7   1        0.25        0.45      0.42 o
  -6   7   1        0.52        0.61      0.42 o
  -5   7   1        1.01        0.65      0.46 o
  -4   7   1        7.81        6.62      1.00 o
  -3   7   1        1.08        1.15      0.32 o
  -2   7   1       22.63       19.84      0.90 o
  -1   7   1       11.47       12.30      0.65 o
   0   7   1        2.35        3.66      0.70 o
   1   7   1       12.33       10.41      1.04 o
   2   7   1       26.83       28.00      1.57 o
   3   7   1        8.66        7.71      0.97 o
   4   7   1        7.82       10.40      1.09 o
  -8   8   1        4.48        5.93      1.02 o
  -7   8   1        0.43        0.22      0.48 o
  -6   8   1        2.03        1.17      0.54 o
  -5   8   1        3.79        4.24      0.80 o
  -4   8   1        2.43        2.07      0.37 o
  -3   8   1        1.43        1.76      0.43 o
  -2   8   1       83.86       81.92      2.34 o
  -1   8   1        0.34        0.17      0.41 o
   0   8   1       13.21       13.99      1.12 o
   1   8   1        4.80        6.14      0.90 o
   2   8   1        7.54        5.28      0.88 o
   3   8   1        1.81        2.23      0.66 o
   4   8   1        0.60        1.10      0.53 o
  -7   9   1        0.55        2.55      0.79 o
  -6   9   1        0.37        0.21      0.46 o
  -5   9   1        1.84        1.08      0.49 o
  -4   9   1       14.41       13.47      0.95 o
  -3   9   1        4.43        4.64      0.55 o
  -2   9   1        4.34        3.41      0.50 o
  -1   9   1        6.09        7.71      1.00 o
   0   9   1        8.79        9.72      1.11 o
   1   9   1        0.02        0.91      0.49 o
   2   9   1       18.41       15.34      1.34 o
   3   9   1        2.79        3.97      0.86 o
  -6  10   1        5.49        8.00      1.09 o
  -5  10   1        0.01        0.47      0.35 o
  -4  10   1        3.28        3.49      0.50 o
  -3  10   1        4.02        4.22      0.55 o
  -2  10   1        3.34        3.40      0.48 o
  -1  10   1       37.41       39.16      2.03 o
   0  10   1        3.08        3.68      0.83 o
   1  10   1       29.28       29.63      1.85 o
  -5  11   1        0.91        0.96      0.34 o
  -4  11   1        0.18        0.87      0.37 o
  -3  11   1        0.03        0.12      0.23 o
  -2  11   1        0.60        1.02      0.56 o
  -1  11   1        1.73        1.35      0.66 o
   0  11   1        7.83        6.55      1.10 o
   0 -11   2       28.20       29.23      1.93 o
   1 -11   2        0.04        0.71      0.53 o
   2 -11   2        0.11        0.37      0.61 o
   3 -11   2        0.15        0.43      0.27 o
   4 -11   2        0.28        0.48      0.41 o
   5 -11   2        0.04        1.00      0.37 o
  -2 -10   2        0.28        0.95      0.45 o
  -1 -10   2        0.00        0.10      0.31 o
   0 -10   2        0.01       -0.21      0.43 o
   1 -10   2       10.43       11.01      0.73 o
   2 -10   2        0.98        1.54      0.36 o
   3 -10   2        9.93        9.39      0.70 o
   4 -10   2        0.03       -0.27      0.27 o
   5 -10   2        5.24        6.53      0.98 o
   6 -10   2        0.60        0.74      0.37 o
  -3  -9   2        0.33        2.29      0.65 o
  -2  -9   2        1.06        1.47      0.54 o
  -1  -9   2        8.64        8.64      1.08 o
   0  -9   2       22.98       23.02      1.53 o
   1  -9   2       33.96       34.92      1.14 o
   2  -9   2       23.80       22.92      0.94 o
   3  -9   2       19.00       17.46      1.79 o
   4  -9   2        3.09        1.75      0.58 o
   5  -9   2        8.18        7.04      0.98 o
   6  -9   2       11.00       13.89      1.16 o
   7  -9   2        6.81        9.13      1.15 o
  -4  -8   2        0.16        1.20      0.52 o
  -3  -8   2        5.55        7.51      1.02 o
  -2  -8   2       19.79       23.30      1.53 o
  -1  -8   2       35.61       36.07      1.81 o
   0  -8   2        0.90        1.38      0.43 o
   1  -8   2        1.49        1.61      0.31 o
   2  -8   2        0.67        0.98      0.28 o
   3  -8   2        7.47        6.16      0.88 o
   4  -8   2        4.02        4.50      0.73 o
   5  -8   2        0.54        0.36      0.35 o
   6  -8   2       14.04       14.74      1.17 o
   7  -8   2        0.33        1.27      0.40 o
  -5  -7   2        4.43        7.53      1.00 o
  -4  -7   2        6.90        6.93      0.95 o
  -3  -7   2       42.57       41.68      1.94 o
  -2  -7   2       19.10       16.12      1.22 o
  -1  -7   2        2.18        1.01      0.47 o
   0  -7   2        5.62        5.59      0.47 o
   1  -7   2        4.27        3.85      0.40 o
   2  -7   2        0.39        0.61      0.26 o
   3  -7   2       15.83       16.09      0.70 o
   4  -7   2      285.97      283.76      5.48 o
   5  -7   2        0.03        0.90      0.41 o
   6  -7   2        0.20        0.29      0.32 o
   7  -7   2        0.05       -0.26      0.39 o
   8  -7   2        0.00        0.33      0.50 o
  -5  -6   2        4.94        5.57      0.82 o
  -4  -6   2        2.25        3.11      0.64 o
  -3  -6   2       24.76       24.76      1.41 o
  -2  -6   2        8.66        7.63      0.84 o
  -1  -6   2        0.21        0.20      0.31 o
   0  -6   2       64.47       63.50      1.29 o
   1  -6   2       19.71       19.24      0.69 o
   2  -6   2       29.73       23.74      1.52 o
   3  -6   2       29.87       30.77      0.89 o
   4  -6   2        4.12        3.08      0.46 o
   5  -6   2      122.24      112.51      2.72 o
   6  -6   2       24.93       23.16      0.97 o
   7  -6   2        7.21        9.43      0.74 o
   8  -6   2        0.66        1.01      0.50 o
  -6  -5   2        1.54        1.57      0.58 o
  -5  -5   2        0.27        0.76      0.28 o
  -4  -5   2        1.56        1.14      0.78 o
  -3  -5   2        1.82        2.52      0.47 o
  -2  -5   2        0.85        2.03      0.36 o
  -1  -5   2       11.44       12.37      0.48 o
   0  -5   2      272.23      295.74      2.60 o
   1  -5   2      114.97      127.01      1.85 o
   2  -5   2       10.82       10.23      0.34 o
   3  -5   2        3.19        2.68      0.24 o
   4  -5   2       13.46       11.32      0.95 o
   5  -5   2        4.68        4.13      0.66 o
   6  -5   2       30.99       29.21      1.48 o
   7  -5   2        0.80        0.05      0.46 o
   8  -5   2        2.65        4.17      0.87 o
  -7  -4   2        0.01        0.16      0.42 o
  -6  -4   2        3.51        4.16      0.78 o
  -5  -4   2        1.74        1.82      0.35 o
  -4  -4   2        3.20        2.31      0.38 o
  -3  -4   2        1.33        0.77      0.24 o
  -2  -4   2       40.27       41.11      0.93 o
  -1  -4   2      471.97      501.62      5.02 o
   0  -4   2      109.66      114.49      1.20 o
   1  -4   2      203.10      217.46      5.21 o
   2  -4   2      195.50      177.45      1.74 o
   3  -4   2      454.92      465.59      7.60 o
   4  -4   2       69.39       61.07      1.69 o
   5  -4   2        8.96        8.34      0.82 o
   6  -4   2       78.34       72.41      2.34 o
   7  -4   2       22.80       20.90      1.43 o
   8  -4   2        0.28       -0.47      0.52 o
  -7  -3   2        0.59        1.61      0.64 o
  -6  -3   2        5.86        7.70      0.96 o
  -5  -3   2       26.34       26.35      1.00 o
  -4  -3   2       12.67       10.54      0.55 o
  -3  -3   2        3.53        1.96      0.39 o
  -2  -3   2      955.27     1064.30      9.87 o
  -1  -3   2        8.96        7.03      0.33 o
   0  -3   2        0.00       -0.02      0.08 o
   1  -3   2     2016.42     2085.83     18.64 o
   2  -3   2        7.69        8.98      0.34 o
   3  -3   2       17.81       19.99      0.49 o
   4  -3   2        3.96        4.24      0.53 o
   5  -3   2        1.70        1.56      0.54 o
   6  -3   2        1.09        0.33      0.51 o
   7  -3   2       12.89       10.95      1.18 o
   8  -3   2        0.55        0.84      0.68 o
  -8  -2   2        0.19        0.94      0.64 o
  -7  -2   2        1.42        1.27      0.58 o
  -6  -2   2       31.45       34.12      1.67 o
  -5  -2   2       42.95       40.39      1.04 o
  -4  -2   2       16.85       16.44      0.77 o
  -3  -2   2      123.87      160.46      2.69 o
  -2  -2   2      154.16      150.66      1.88 o
  -1  -2   2     1340.99     1411.56     12.58 o
   0  -2   2        3.18        3.46      0.16 o
   1  -2   2       95.57       91.06      1.66 o
   2  -2   2      332.86      335.31      6.35 o
   3  -2   2       34.93       36.59      1.09 o
   4  -2   2      138.46      155.56      3.12 o
   5  -2   2        0.03       -0.09      0.38 o
   6  -2   2        5.72        5.63      0.85 o
   7  -2   2       12.66       12.46      1.21 o
   8  -2   2        1.34        1.21      0.66 o
  -8  -1   2        3.42        4.80      0.93 o
  -7  -1   2       35.36       39.19      1.95 o
  -6  -1   2      118.60      121.74      3.27 o
  -5  -1   2       51.24       49.15      1.80 o
  -4  -1   2        0.00        0.25      0.16 o
  -3  -1   2       43.97       33.25      1.57 o
  -2  -1   2      121.61      124.04      1.56 o
  -1  -1   2      106.87      116.60      1.39 o
   0  -1   2      121.63      135.14      1.50 o
   1  -1   2      106.62       92.81      1.56 o
   2  -1   2       29.90       29.32      0.55 o
   3  -1   2        0.00        0.14      0.31 o
   4  -1   2        4.21        3.30      0.53 o
   5  -1   2        5.83        4.58      0.71 o
   6  -1   2       28.41       33.91      1.68 o
   7  -1   2       41.06       44.28      2.07 o
   8  -1   2        0.39       -0.48      0.48 o
  -8   0   2        0.30        0.32      0.46 o
  -7   0   2       23.35       24.35      1.53 o
  -6   0   2      119.47      123.91      3.25 o
  -5   0   2      350.40      372.88      6.25 o
  -4   0   2       36.63       46.80      0.89 o
  -3   0   2      936.31      981.86      9.01 o
  -2   0   2        7.38        5.85      0.20 o
  -1   0   2       60.59       58.69      0.62 o
   0   0   2     7009.27     7418.75     67.91 o
   1   0   2      458.55      441.80      5.96 o
   2   0   2       17.79       15.89      0.45 o
   3   0   2        0.07        0.11      0.17 o
   4   0   2       17.85       19.91      0.73 o
   5   0   2        0.48        0.35      0.43 o
   6   0   2       15.97       14.46      1.22 o
   7   0   2        7.09        7.09      1.07 o
   8   0   2        0.41       -0.07      0.54 o
  -8   1   2        1.61        2.19      0.67 o
  -7   1   2       19.53       20.71      1.41 o
  -6   1   2       23.41       22.51      1.32 o
  -5   1   2       36.28       38.01      1.54 o
  -4   1   2       41.16       38.11      0.75 o
  -3   1   2      302.56      307.53      2.59 o
  -2   1   2       91.62       87.92      1.20 o
  -1   1   2      118.99      109.37      1.15 o
   1   1   2      760.94      753.26      9.42 o
   2   1   2       59.73       67.88      1.10 o
   3   1   2       18.75       15.73      0.57 o
   4   1   2       32.47       30.14      0.89 o
   5   1   2       28.61       28.28      1.47 o
   6   1   2       32.81       30.63      1.67 o
   7   1   2        0.29        0.78      0.64 o
   8   1   2        1.01        0.04      0.59 o
  -9   2   2        0.88        1.79      0.66 o
  -8   2   2        1.67        1.88      0.62 o
  -7   2   2       12.30       12.93      1.23 o
  -6   2   2        0.50        0.52      0.41 o
  -5   2   2       46.88       48.43      1.64 o
  -4   2   2      287.29      322.10      2.81 o
  -3   2   2       61.44       74.24      0.91 o
  -2   2   2        1.01        0.84      0.15 o
  -1   2   2     1098.34     1091.50      8.01 o
   0   2   2     1148.51     1172.29     15.33 o
   1   2   2      113.13      113.98      1.49 o
   2   2   2        1.79        0.29      0.20 o
   3   2   2      278.00      300.42      3.65 o
   4   2   2       87.82       84.66      1.54 o
   5   2   2      104.54      111.91      3.04 o
   6   2   2       37.07       40.17      1.95 o
   7   2   2        0.38        0.40      0.55 o
  -9   3   2        0.36        0.46      0.41 o
  -8   3   2       10.27        9.63      1.03 o
  -7   3   2       10.77       10.82      0.67 o
  -6   3   2        3.26        3.48      0.43 o
  -5   3   2       33.15       33.98      0.96 o
  -4   3   2       60.06       64.07      0.92 o
  -3   3   2        2.19        0.17      0.15 o
  -2   3   2        2.73        2.81      0.25 o
  -1   3   2      200.62      190.09      1.73 o
   0   3   2        0.05        0.00      0.11 o
   1   3   2      462.18      493.64      4.92 o
   2   3   2        4.89        5.62      0.48 o
   3   3   2      130.95      127.70      1.98 o
   4   3   2        8.42        8.47      0.57 o
   5   3   2        0.02       -0.11      0.50 o
   6   3   2        0.71        0.96      0.61 o
   7   3   2        0.21        0.35      0.56 o
  -9   4   2        4.50        4.35      0.86 o
  -8   4   2        4.49        4.22      0.61 o
  -7   4   2       40.34       41.53      2.66 o
  -6   4   2        5.55        5.45      0.51 o
  -5   4   2       35.93       38.79      1.04 o
  -4   4   2        2.28        2.45      0.25 o
  -3   4   2       57.45       61.27      1.56 o
  -2   4   2      237.60      265.61      2.35 o
  -1   4   2      235.19      235.24      2.84 o
   0   4   2        8.61        7.96      0.57 o
   1   4   2       11.58       13.33      0.58 o
   2   4   2       47.28       45.13      1.06 o
   3   4   2        6.35        6.86      0.52 o
   4   4   2      186.02      189.67      2.84 o
   5   4   2        6.89        5.05      0.84 o
   6   4   2        0.21        0.09      0.49 o
  -9   5   2        0.10        0.17      0.32 o
  -8   5   2        5.33        4.86      0.57 o
  -7   5   2        3.16        3.79      0.50 o
  -6   5   2        0.05        0.32      0.24 o
  -5   5   2        7.39        5.78      0.47 o
  -4   5   2       10.44        9.91      0.40 o
  -3   5   2      181.58      182.68      1.93 o
  -2   5   2       13.37       12.67      0.63 o
  -1   5   2       73.57       71.82      1.66 o
   0   5   2       36.69       43.64      1.46 o
   1   5   2        4.82        4.01      0.77 o
   2   5   2        2.78        3.34      0.41 o
   3   5   2       61.25       60.61      1.43 o
   4   5   2        0.56        0.39      0.30 o
   5   5   2       28.00       24.36      1.49 o
   6   5   2       15.76       15.15      1.31 o
  -8   6   2        0.00       -0.29      0.29 o
  -7   6   2        3.98        2.92      0.70 o
  -6   6   2        0.11        0.20      0.35 o
  -5   6   2        9.43        8.66      0.91 o
  -4   6   2       17.69       16.28      0.70 o
  -3   6   2       76.92       76.63      1.53 o
  -2   6   2      375.12      385.96      5.29 o
  -1   6   2       47.16       49.41      1.22 o
   0   6   2      274.94      294.87      5.46 o
   1   6   2        2.43        2.25      0.59 o
   2   6   2       32.69       34.14      1.61 o
   3   6   2       26.65       28.73      1.54 o
   4   6   2        0.00       -0.33      0.33 o
  -8   7   2        0.24        0.14      0.47 o
  -7   7   2        0.01        0.34      0.45 o
  -6   7   2       12.16       12.82      1.12 o
  -5   7   2        2.29        2.77      0.64 o
  -4   7   2        6.73        7.47      0.93 o
  -3   7   2      126.57      133.16      2.26 o
  -2   7   2       28.30       28.52      1.55 o
  -1   7   2        3.51        2.81      0.64 o
   0   7   2       26.95       23.81      1.35 o
   1   7   2        2.74        3.48      0.72 o
   2   7   2        9.22        8.57      0.99 o
   3   7   2       42.37       39.03      1.91 o
   4   7   2        9.30        9.59      1.07 o
  -8   8   2        0.89        2.37      0.76 o
  -7   8   2        2.80        4.52      0.89 o
  -6   8   2        1.53        0.87      0.56 o
  -5   8   2        1.39        1.92      0.62 o
  -4   8   2        0.49        0.93      0.31 o
  -3   8   2       60.16       56.95      1.46 o
  -2   8   2        2.75        2.88      0.44 o
  -1   8   2        1.02        0.77      0.48 o
   0   8   2        3.06        3.59      0.73 o
   1   8   2       18.42       18.46      1.35 o
   2   8   2       14.54       13.71      1.20 o
   3   8   2       17.48       19.33      1.43 o
   4   8   2        0.01        0.71      0.45 o
  -7   9   2       17.08       19.93      1.59 o
  -6   9   2        0.02        0.04      0.41 o
  -5   9   2        0.52        1.44      0.51 o
  -4   9   2        8.81       10.68      0.72 o
  -3   9   2        0.06        0.31      0.26 o
  -2   9   2        0.72        1.69      0.38 o
  -1   9   2       25.55       26.54      1.62 o
   0   9   2        9.10        8.98      1.11 o
   1   9   2        3.04        5.48      0.95 o
   2   9   2        1.21        2.12      0.66 o
  -6  10   2        0.07        0.18      0.53 o
  -5  10   2        0.01        0.95      0.32 o
  -4  10   2        5.02        7.61      0.78 o
  -3  10   2        0.04        0.42      0.27 o
  -2  10   2        4.36        4.49      0.87 o
  -1  10   2       13.51       12.82      1.31 o
   0  10   2        0.32        1.84      0.67 o
   1  10   2        0.66        2.88      0.74 o
  -4  11   2        1.01        1.21      0.30 o
  -3  11   2        0.04        0.58      0.24 o
  -2  11   2        7.25        7.64      1.10 o
  -1  11   2        0.55       -0.11      0.43 o
   0 -11   3        1.24        0.18      0.46 o
   1 -11   3        0.38        0.50      0.45 o
   2 -11   3        0.43        0.81      0.47 o
   3 -11   3        0.79        1.29      0.42 o
   4 -11   3        0.13        0.57      0.38 o
  -2 -10   3        0.79        1.52      0.55 o
  -1 -10   3        1.73        0.93      0.49 o
   0 -10   3        0.84        1.36      0.59 o
   1 -10   3        9.60        7.19      1.01 o
   2 -10   3        7.97        7.65      0.64 o
   3 -10   3        0.36        0.29      0.56 o
   4 -10   3        0.27        0.81      0.37 o
   5 -10   3       10.29       11.51      1.22 o
   6 -10   3        1.49        2.86      0.64 o
  -3  -9   3        1.79        4.13      0.82 o
  -2  -9   3        2.48        4.18      0.88 o
  -1  -9   3        0.05       -0.12      0.30 o
   0  -9   3        1.52        1.25      0.58 o
   1  -9   3        1.43        1.86      0.78 o
   2  -9   3       10.51       10.33      1.10 o
   3  -9   3        0.96        1.70      0.35 o
   4  -9   3        5.46        6.99      0.90 o
   5  -9   3        6.06        5.19      0.83 o
   6  -9   3        6.89        8.30      1.08 o
  -4  -8   3       10.95       11.16      1.22 o
  -3  -8   3       14.87       14.39      1.22 o
  -2  -8   3       10.93       10.03      1.10 o
  -1  -8   3        4.59        4.27      0.79 o
   0  -8   3        0.00       -0.27      0.27 o
   1  -8   3       30.82       27.79      0.94 o
   2  -8   3        9.38        8.88      0.57 o
   3  -8   3        1.88        1.06      0.29 o
   4  -8   3        3.06        3.00      0.64 o
   5  -8   3        5.76        3.49      0.68 o
   6  -8   3        4.69        6.07      0.91 o
   7  -8   3        0.59        0.80      0.40 o
  -5  -7   3        0.05        0.22      0.34 o
  -4  -7   3        1.86        2.88      0.70 o
  -3  -7   3        0.20       -0.21      0.30 o
  -2  -7   3        0.11       -0.27      0.27 o
  -1  -7   3        3.07        3.64      0.67 o
   0  -7   3        9.89        9.99      0.55 o
   1  -7   3       14.69       13.92      0.65 o
   2  -7   3        3.78        3.23      0.39 o
   3  -7   3        4.99        5.01      0.45 o
   4  -7   3       47.95       45.61      1.83 o
   5  -7   3        0.88        0.07      0.27 o
   6  -7   3        4.48        5.71      0.84 o
   7  -7   3        2.00        2.49      0.54 o
  -5  -6   3        2.52        2.46      0.63 o
  -4  -6   3        1.35        1.42      0.30 o
  -3  -6   3        1.44        2.50      0.46 o
  -2  -6   3       32.27       33.28      0.94 o
  -1  -6   3      136.35      144.53      3.41 o
   0  -6   3      191.72      203.21      2.69 o
   1  -6   3        7.16        6.35      0.44 o
   2  -6   3        2.46        2.55      0.34 o
   3  -6   3        0.97        1.51      0.21 o
   4  -6   3       46.26       40.06      1.13 o
   5  -6   3       52.49       52.78      1.35 o
   6  -6   3       31.35       33.07      1.13 o
   7  -6   3        0.17       -0.25      0.25 o
   8  -6   3        4.61        6.89      1.05 o
  -6  -5   3        0.68        1.30      0.47 o
  -5  -5   3        0.47        0.81      0.29 o
  -4  -5   3        9.98        7.33      0.55 o
  -3  -5   3        0.29        0.37      0.22 o
  -2  -5   3       29.00       30.22      0.84 o
  -1  -5   3      297.90      312.15      3.52 o
   0  -5   3       13.69       16.15      0.50 o
   1  -5   3       53.32       54.20      1.09 o
   2  -5   3       22.69       22.63      0.70 o
   3  -5   3      203.24      196.82      2.04 o
   4  -5   3       12.22        8.38      0.72 o
   5  -5   3       47.28       46.34      1.69 o
   6  -5   3       32.34       29.55      1.49 o
   7  -5   3       10.23       11.16      1.12 o
   8  -5   3        6.57        7.26      1.07 o
  -7  -4   3        4.20        4.19      0.87 o
  -6  -4   3       12.25       12.01      1.13 o
  -5  -4   3        6.95        4.68      0.85 o
  -4  -4   3        2.94        2.24      0.36 o
  -3  -4   3        5.23        6.14      0.81 o
  -2  -4   3       97.89      106.18      1.67 o
  -1  -4   3        1.95        3.58      0.76 o
   0  -4   3        4.06        3.56      0.21 o
   1  -4   3      482.95      517.20      5.23 o
   2  -4   3      331.02      376.31      5.66 o
   3  -4   3        9.56       11.70      0.45 o
   4  -4   3        0.87        0.49      0.35 o
   5  -4   3       24.43       22.33      1.22 o
   6  -4   3        1.64        2.46      0.65 o
   7  -4   3        2.01        4.24      0.87 o
   8  -4   3        0.36        0.06      0.57 o
  -7  -3   3        1.66        1.86      0.62 o
  -6  -3   3       17.51       16.42      1.22 o
  -5  -3   3       16.28       14.33      0.67 o
  -4  -3   3        9.60        6.59      0.65 o
  -3  -3   3       17.98       15.85      0.60 o
  -2  -3   3       18.46       13.85      0.52 o
  -1  -3   3      238.47      239.26      2.09 o
   0  -3   3      147.69      152.42      1.52 o
   1  -3   3      339.52      354.99      5.31 o
   2  -3   3      345.11      388.77      5.62 o
   3  -3   3       55.03       57.15      1.56 o
   4  -3   3        4.37        3.93      0.55 o
   5  -3   3        0.01        0.12      0.37 o
   6  -3   3        0.59        1.53      0.62 o
   7  -3   3        8.35        7.45      1.03 o
   8  -3   3       47.41       48.13      2.33 o
  -8  -2   3        0.03       -0.15      0.47 o
  -7  -2   3        2.05        2.49      0.68 o
  -6  -2   3        5.44        4.94      0.81 o
  -5  -2   3       60.28       59.22      1.29 o
  -4  -2   3      158.66      169.03      2.35 o
  -3  -2   3       17.38       18.62      1.07 o
  -2  -2   3      635.85      674.86      6.51 o
  -1  -2   3      173.22      188.19      1.68 o
   0  -2   3        3.56        5.52      0.28 o
   1  -2   3       85.13       84.22      1.68 o
   2  -2   3      612.14      644.95     12.88 o
   3  -2   3      560.76      585.03      5.67 o
   4  -2   3        0.33        0.16      0.34 o
   5  -2   3        0.06        0.11      0.42 o
   6  -2   3        6.85        7.57      0.96 o
   7  -2   3       22.59       17.79      1.38 o
   8  -2   3        0.93        1.23      0.76 o
  -8  -1   3        2.84        4.92      0.95 o
  -7  -1   3        0.06        0.80      0.49 o
  -6  -1   3       53.10       47.32      1.93 o
  -5  -1   3       61.95       55.88      1.19 o
  -4  -1   3       29.80       32.11      0.83 o
  -3  -1   3      339.05      364.71      3.89 o
  -2  -1   3      488.50      502.93      4.97 o
  -1  -1   3      335.30      316.47      3.25 o
   0  -1   3       82.74       74.06      1.05 o
   1  -1   3       65.64       55.69      1.20 o
   2  -1   3      293.56      305.04      3.19 o
   3  -1   3      228.62      223.55      2.56 o
   4  -1   3       69.53       61.91      1.90 o
   5  -1   3       10.31        8.93      0.91 o
   6  -1   3        1.00        0.24      0.52 o
   7  -1   3        5.67        4.30      0.90 o
   8  -1   3        0.64        1.02      0.72 o
  -8   0   3        4.21        6.14      0.97 o
  -7   0   3       10.38       10.25      1.08 o
  -6   0   3        0.29        0.57      0.48 o
  -5   0   3       26.42       28.17      1.32 o
  -4   0   3        4.23        6.00      0.45 o
  -3   0   3       31.26       32.15      0.83 o
  -2   0   3      625.29      613.67      4.70 o
  -1   0   3       47.82       49.86      1.14 o
   0   0   3       29.62       26.51      0.55 o
   1   0   3        1.67        1.72      0.25 o
   2   0   3      129.35      136.60      1.74 o
   3   0   3      318.14      368.88      3.93 o
   4   0   3        8.40        7.47      0.76 o
   5   0   3        4.70        4.20      0.74 o
   6   0   3       16.97       13.26      1.22 o
   7   0   3       32.52       34.25      1.97 o
   8   0   3        0.86        0.78      0.77 o
  -8   1   3        0.83        1.19      0.48 o
  -7   1   3       48.21       46.62      2.01 o
  -6   1   3       13.87       12.38      0.65 o
  -5   1   3       40.75       42.66      1.11 o
  -4   1   3      296.68      324.39      4.48 o
  -3   1   3      113.60      116.72      1.27 o
  -2   1   3      871.04      938.32      7.00 o
  -1   1   3      291.36      265.86      2.76 o
   0   1   3       58.19       55.95      1.33 o
   1   1   3      439.38      462.12      6.58 o
   2   1   3      731.81      774.19      7.64 o
   3   1   3       52.54       55.14      1.12 o
   4   1   3       15.64       16.35      0.67 o
   5   1   3       60.72       59.42      2.18 o
   6   1   3        2.52        3.41      0.84 o
   7   1   3        0.51        0.96      0.66 o
  -9   2   3        0.05        0.47      0.42 o
  -8   2   3        9.31       10.57      1.15 o
  -7   2   3       35.25       34.39      1.68 o
  -6   2   3      141.12      146.81      2.34 o
  -5   2   3        2.94        3.62      0.55 o
  -4   2   3       17.53       15.21      0.43 o
  -3   2   3      163.21      153.25      1.57 o
  -2   2   3       29.01       30.85      0.54 o
  -1   2   3       32.63       28.47      0.65 o
   0   2   3       73.21       70.82      1.68 o
   1   2   3       79.07       77.07      1.23 o
   2   2   3      590.86      629.18      6.25 o
   3   2   3      178.26      191.94      2.55 o
   4   2   3        3.79        3.88      0.76 o
   5   2   3        1.91        2.08      0.62 o
   6   2   3       20.95       20.50      1.49 o
   7   2   3        1.79        0.74      0.67 o
  -9   3   3        0.86        0.22      0.40 o
  -8   3   3        1.14        1.61      0.59 o
  -7   3   3       13.10       12.90      0.73 o
  -6   3   3        7.22        7.64      0.56 o
  -5   3   3        0.17        0.41      0.23 o
  -4   3   3       54.42       53.18      0.86 o
  -3   3   3      353.96      399.62      3.39 o
  -2   3   3     1632.20     1789.82     13.05 o
  -1   3   3      308.67      310.32      3.24 o
   0   3   3       32.75       32.73      1.20 o
   1   3   3      533.36      565.83      5.64 o
   2   3   3      241.89      232.43      2.89 o
   3   3   3       24.11       24.76      1.05 o
   4   3   3       10.60        9.91      0.65 o
   5   3   3       49.68       48.23      2.01 o
   6   3   3        8.34        7.95      1.10 o
   7   3   3        0.01        0.23      0.61 o
  -9   4   3        3.25        5.02      0.85 o
  -8   4   3        0.20        0.62      0.29 o
  -7   4   3        0.66        0.32      0.27 o
  -6   4   3        0.08       -0.06      0.40 o
  -5   4   3        2.41        1.79      0.32 o
  -4   4   3       35.59       39.93      0.77 o
  -3   4   3      327.92      348.78      4.89 o
  -2   4   3      495.50      510.86      4.17 o
  -1   4   3      524.90      552.67      8.29 o
   0   4   3      119.10      130.81      3.29 o
   1   4   3       24.17       28.53      0.80 o
   2   4   3       74.85       78.54      1.49 o
   3   4   3        0.20       -0.26      0.26 o
   4   4   3      116.26      117.28      2.13 o
   5   4   3        4.71        3.91      0.80 o
   6   4   3        0.25       -0.23      0.52 o
  -8   5   3        0.03        0.33      0.28 o
  -7   5   3        3.42        2.44      0.41 o
  -6   5   3        8.41        7.01      0.55 o
  -5   5   3        1.66        2.20      0.55 o
  -4   5   3       68.94       69.48      1.08 o
  -3   5   3        8.60        8.48      0.35 o
  -2   5   3       76.76       69.12      0.95 o
  -1   5   3      179.30      190.02      3.82 o
   0   5   3       51.33       54.18      1.20 o
   1   5   3        1.95        2.49      0.34 o
   2   5   3        3.74        4.16      0.46 o
   3   5   3       47.58       44.18      1.22 o
   4   5   3       27.89       23.87      0.99 o
   5   5   3        0.07        0.32      0.54 o
  -8   6   3        4.71        3.89      0.80 o
  -7   6   3        0.36        1.38      0.54 o
  -6   6   3        2.14        2.72      0.62 o
  -5   6   3        8.86        9.86      0.96 o
  -4   6   3       16.41       14.86      1.17 o
  -3   6   3        9.14        7.86      0.79 o
  -2   6   3       52.85       50.31      2.42 o
  -1   6   3       53.99       58.10      2.03 o
   0   6   3        0.00       -0.16      0.40 o
   1   6   3        2.82        3.26      0.70 o
   2   6   3        0.65        1.04      0.54 o
   3   6   3       13.49       11.52      1.07 o
   4   6   3        6.11        7.74      0.96 o
  -8   7   3        0.55        1.14      0.56 o
  -7   7   3        3.19        2.64      0.74 o
  -6   7   3       24.84       22.44      1.43 o
  -5   7   3        1.37        1.89      0.54 o
  -4   7   3       56.43       57.30      1.43 o
  -3   7   3        8.78        7.54      0.62 o
  -2   7   3        5.95        4.97      0.52 o
  -1   7   3       31.94       34.58      1.65 o
   0   7   3       28.56       30.38      1.60 o
   1   7   3       81.00       82.13      2.71 o
   2   7   3       14.88       13.15      1.11 o
   3   7   3        0.87        1.10      0.53 o
   4   7   3        1.53        3.22      0.70 o
  -7   8   3        0.90        0.39      0.48 o
  -6   8   3        2.37        4.24      0.83 o
  -5   8   3        7.45        5.34      0.87 o
  -4   8   3       41.60       41.02      1.27 o
  -3   8   3       72.90       65.55      1.63 o
  -2   8   3        0.99        1.17      0.55 o
  -1   8   3        0.20       -0.11      0.43 o
   0   8   3        6.51        7.01      0.95 o
   1   8   3       21.71       21.00      1.43 o
   2   8   3        0.18       -0.26      0.39 o
   3   8   3        3.24        3.66      0.83 o
  -7   9   3        0.08       -0.41      0.41 o
  -6   9   3        0.76        1.41      0.58 o
  -5   9   3        0.67        1.02      0.55 o
  -4   9   3       14.17       14.17      0.78 o
  -3   9   3        1.83        1.35      0.36 o
  -2   9   3        7.82        7.25      0.96 o
  -1   9   3        0.04        0.30      0.47 o
   0   9   3        0.42        0.83      0.49 o
   1   9   3       12.37       14.76      1.28 o
   2   9   3        5.02        3.21      0.79 o
  -6  10   3        7.35       10.69      1.29 o
  -5  10   3        7.30       10.30      1.18 o
  -4  10   3        6.83        7.61      0.69 o
  -3  10   3        2.13        3.00      1.25 o
  -2  10   3        2.53        2.11      0.67 o
  -1  10   3        3.42        4.00      0.88 o
   0  10   3        3.77        4.18      0.93 o
   1  10   3        8.36       10.69      1.30 o
  -4  11   3        0.01        0.64      0.30 o
  -3  11   3        0.93        1.40      0.57 o
  -2  11   3        0.10        0.56      0.55 o
   0 -11   4        0.16       -0.27      0.41 o
   1 -11   4        3.56        5.13      0.94 o
   2 -11   4        7.35        7.16      1.05 o
   3 -11   4        2.08        2.37      0.62 o
   4 -11   4        1.70        1.51      0.45 o
  -2 -10   4        0.55        0.60      0.42 o
  -1 -10   4        6.85        7.04      1.06 o
   0 -10   4        0.28        0.16      0.39 o
   1 -10   4        1.96        1.91      0.59 o
   2 -10   4       21.82       19.93      1.39 o
   3 -10   4        0.59        1.98      0.40 o
   4 -10   4        6.12        8.78      1.02 o
   5 -10   4        2.56        3.61      0.70 o
  -3  -9   4        7.11       10.83      1.28 o
  -2  -9   4        4.48        6.29      0.99 o
  -1  -9   4        0.60        0.65      0.43 o
   0  -9   4        1.47        1.89      0.62 o
   1  -9   4       13.39       12.09      1.09 o
   2  -9   4        0.76        0.76      0.27 o
   3  -9   4        2.06        1.41      0.30 o
   4  -9   4        0.64        0.54      0.33 o
   5  -9   4        0.62        0.41      0.30 o
   6  -9   4       19.43       23.69      1.53 o
  -4  -8   4        3.91        4.60      0.87 o
  -3  -8   4       13.50       14.06      1.34 o
  -2  -8   4        4.70        4.87      0.86 o
  -1  -8   4        0.07        0.42      0.38 o
   0  -8   4       19.02       20.09      1.31 o
   1  -8   4        5.68        5.83      0.85 o
   2  -8   4        2.04        3.02      0.40 o
   3  -8   4        2.02        1.84      0.32 o
   4  -8   4        2.57        2.36      0.58 o
   5  -8   4        0.72        1.08      0.43 o
   6  -8   4        7.69        8.37      1.04 o
   7  -8   4        2.55        1.42      0.45 o
  -5  -7   4        1.45        1.64      0.53 o
  -4  -7   4        0.03        0.14      0.33 o
  -3  -7   4       27.06       27.93      1.62 o
  -2  -7   4       13.61       12.75      1.05 o
  -1  -7   4       33.12       35.05      1.66 o
   0  -7   4        9.69        8.48      0.86 o
   1  -7   4       27.49       27.68      0.90 o
   2  -7   4        0.46        1.08      0.26 o
   3  -7   4        0.65        1.71      0.33 o
   4  -7   4        4.26        4.62      0.70 o
   5  -7   4        1.97        2.26      0.53 o
   6  -7   4        8.06       11.75      1.00 o
   7  -7   4        0.63        0.73      0.34 o
  -5  -6   4        3.57        3.95      0.50 o
  -4  -6   4       13.88       10.59      0.64 o
  -3  -6   4       18.70       18.26      0.76 o
  -2  -6   4        0.05        0.05      0.16 o
  -1  -6   4       13.74       14.06      0.59 o
   0  -6   4       89.26       92.57      1.30 o
   1  -6   4       28.31       26.36      1.11 o
   2  -6   4       98.78       98.85      1.72 o
   3  -6   4        8.84        9.00      0.39 o
   4  -6   4        0.07        0.26      0.57 o
   5  -6   4        6.46        5.31      0.72 o
   6  -6   4        0.04       -0.27      0.44 o
   7  -6   4        0.30       -0.47      0.47 o
  -6  -5   4       10.37       11.96      1.17 o
  -5  -5   4       52.56       47.66      1.35 o
  -4  -5   4        0.12        0.64      0.35 o
  -3  -5   4        4.24        5.28      0.45 o
  -2  -5   4       50.76       50.39      1.15 o
  -1  -5   4        0.31        0.31      0.12 o
   0  -5   4       40.63       42.63      0.73 o
   1  -5   4       19.55       20.12      0.66 o
   2  -5   4       20.06       22.12      2.24 o
   3  -5   4        1.18        0.57      0.26 o
   4  -5   4       19.45       18.25      1.02 o
   5  -5   4       22.11       21.80      1.23 o
   6  -5   4       18.96       18.83      1.30 o
   7  -5   4        0.01       -0.09      0.44 o
   8  -5   4        0.27       -0.41      0.52 o
  -7  -4   4        3.30        4.48      0.86 o
  -6  -4   4        3.92        5.06      0.84 o
  -5  -4   4        2.18        2.31      0.37 o
  -4  -4   4        0.02       -0.18      0.18 o
  -3  -4   4        0.01        0.09      0.20 o
  -2  -4   4        4.38        4.12      0.36 o
  -1  -4   4      390.27      411.49      6.93 o
   0  -4   4       57.91       63.74      0.88 o
   1  -4   4       62.89       74.51      1.89 o
   2  -4   4      196.01      213.04      3.72 o
   3  -4   4       74.53       78.14      1.33 o
   4  -4   4        2.23        2.54      0.53 o
   5  -4   4      117.89      117.11      2.98 o
   6  -4   4        0.73        0.39      0.50 o
   7  -4   4        0.00       -0.18      0.52 o
   8  -4   4        0.23        0.23      0.56 o
  -7  -3   4        4.94        7.82      1.04 o
  -6  -3   4        6.79        6.13      0.86 o
  -5  -3   4      114.75      100.09      1.88 o
  -4  -3   4        9.24        9.84      0.54 o
  -3  -3   4      104.44      102.69      1.80 o
  -2  -3   4      282.14      297.61      7.27 o
  -1  -3   4      123.95      130.11      1.32 o
   0  -3   4        2.82        2.13      0.23 o
   1  -3   4      112.08      117.90      2.42 o
   2  -3   4        6.34        5.97      0.46 o
   3  -3   4        1.63        1.01      0.19 o
   4  -3   4       71.78       70.07      2.09 o
   5  -3   4       12.70       12.47      0.99 o
   6  -3   4        0.11        0.35      0.48 o
   7  -3   4        0.16        0.26      0.53 o
   8  -3   4        0.44        0.36      0.58 o
  -8  -2   4        0.67        1.29      0.62 o
  -7  -2   4       33.26       32.03      1.78 o
  -6  -2   4       32.17       27.60      1.53 o
  -5  -2   4        2.34        2.44      0.48 o
  -4  -2   4        9.87        7.56      0.47 o
  -3  -2   4       22.35       25.66      0.80 o
  -2  -2   4       49.90       54.91      1.06 o
  -1  -2   4        5.34        4.20      0.31 o
   0  -2   4      679.76      695.49     10.30 o
   1  -2   4      435.18      465.67      6.70 o
   2  -2   4       15.01       15.56      0.66 o
   3  -2   4       63.72       71.99      1.90 o
   4  -2   4      287.55      301.41      5.29 o
   5  -2   4        0.00       -0.25      0.34 o
   6  -2   4        0.01       -0.41      0.41 o
   7  -2   4        0.02       -0.33      0.43 o
   8  -2   4        2.18        1.39      0.85 o
  -8  -1   4        0.49        0.49      0.52 o
  -7  -1   4        1.29        0.65      0.48 o
  -6  -1   4       93.64       90.69      2.77 o
  -5  -1   4       13.00       11.98      0.93 o
  -4  -1   4      175.29      169.85      2.35 o
  -3  -1   4      453.65      490.15      5.58 o
  -2  -1   4      328.50      353.35      5.98 o
  -1  -1   4      394.93      410.68      4.19 o
   0  -1   4     1061.53     1141.58     10.41 o
   1  -1   4       11.33       13.70      0.63 o
   2  -1   4      115.31      116.61      2.18 o
   3  -1   4       94.34       97.94      1.50 o
   4  -1   4       60.95       58.08      1.91 o
   5  -1   4       11.25       10.56      0.99 o
   6  -1   4        0.60        0.87      0.61 o
   7  -1   4        4.81        6.37      1.03 o
  -8   0   4        0.13        0.80      0.38 o
  -7   0   4       22.08       21.28      1.40 o
  -6   0   4       69.18       70.15      2.35 o
  -5   0   4       23.25       25.24      0.77 o
  -4   0   4       47.53       42.71      1.16 o
  -3   0   4       10.10        8.03      0.33 o
  -2   0   4      194.39      196.06      2.34 o
  -1   0   4       10.91       12.44      0.62 o
   0   0   4      502.42      483.18      4.77 o
   1   0   4      112.44      111.86      2.17 o
   2   0   4      178.05      180.23      2.27 o
   3   0   4        0.41        0.12      0.21 o
   4   0   4       59.88       59.08      1.96 o
   5   0   4       93.22       87.94      2.64 o
   6   0   4       19.70       16.88      1.36 o
   7   0   4        5.34        4.05      0.98 o
  -8   1   4       26.03       30.09      1.73 o
  -7   1   4        1.70        2.04      0.61 o
  -6   1   4       23.06       22.31      1.30 o
  -5   1   4        6.03        6.39      0.34 o
  -4   1   4        1.33        1.72      0.20 o
  -3   1   4       85.42       88.07      1.08 o
  -2   1   4      277.49      283.72      2.48 o
  -1   1   4      208.32      213.83      3.59 o
   0   1   4       55.28       49.61      1.34 o
   1   1   4       25.27       24.12      0.95 o
   2   1   4       70.59       68.99      1.75 o
   3   1   4        1.39        0.79      0.34 o
   4   1   4        0.36        0.26      0.40 o
   5   1   4        4.94        3.55      0.72 o
   6   1   4        0.57        0.07      0.56 o
   7   1   4        2.27        1.55      0.77 o
  -9   2   4        7.66        9.92      1.21 o
  -8   2   4        8.20        7.53      1.01 o
  -7   2   4        0.00        0.44      0.40 o
  -6   2   4        7.13        7.35      0.55 o
  -5   2   4       36.45       34.99      0.78 o
  -4   2   4       42.84       39.93      0.74 o
  -3   2   4        0.01        0.65      0.15 o
  -2   2   4      186.21      204.60      1.96 o
  -1   2   4       55.00       51.12      0.94 o
   0   2   4        6.02        5.85      0.55 o
   1   2   4        1.84        1.01      0.41 o
   2   2   4      479.55      523.08      6.21 o
   3   2   4       10.53        8.25      0.54 o
   4   2   4        0.02        0.38      0.30 o
   5   2   4        0.08       -0.10      0.42 o
   6   2   4       11.65       12.68      1.28 o
   7   2   4        1.59        1.20      0.74 o
  -9   3   4        0.03        0.54      0.37 o
  -8   3   4        1.67        1.08      0.47 o
  -7   3   4       28.24       28.16      1.54 o
  -6   3   4       22.08       21.41      0.83 o
  -5   3   4       57.50       55.93      1.01 o
  -4   3   4       37.05       33.22      0.70 o
  -3   3   4      215.91      210.58      2.10 o
  -2   3   4      124.73      122.37      1.94 o
  -1   3   4       16.01       14.91      0.52 o
   0   3   4      116.14      121.13      2.69 o
   1   3   4      110.42      119.36      2.36 o
   2   3   4       38.30       39.73      1.03 o
   3   3   4        7.16        7.13      0.54 o
   4   3   4        0.46        0.91      0.33 o
   5   3   4        0.36        0.30      0.52 o
   6   3   4        0.26        0.71      0.67 o
  -9   4   4        4.68        5.22      0.89 o
  -8   4   4       41.55       44.25      2.02 o
  -7   4   4       20.13       18.34      0.85 o
  -6   4   4        1.15        1.36      0.32 o
  -5   4   4        1.88        1.21      0.28 o
  -4   4   4       61.58       56.09      0.96 o
  -3   4   4       14.58       13.28      0.44 o
  -2   4   4        0.07        0.22      0.13 o
  -1   4   4      154.20      155.91      3.28 o
   0   4   4       45.92       42.20      1.61 o
   1   4   4      131.73      131.26      1.98 o
   2   4   4        0.40        0.34      0.35 o
   3   4   4       51.79       50.85      1.31 o
   4   4   4       24.44       28.41      1.48 o
   5   4   4        0.14        0.26      0.53 o
   6   4   4        0.92        1.29      0.74 o
  -8   5   4        6.77        7.14      0.66 o
  -7   5   4        0.18        0.40      0.26 o
  -6   5   4        3.39        3.17      0.42 o
  -5   5   4       10.58       11.31      0.58 o
  -4   5   4        2.63        3.28      0.29 o
  -3   5   4      245.33      256.09      2.53 o
  -2   5   4        4.53        3.70      0.27 o
  -1   5   4       75.99       71.15      2.19 o
   0   5   4      170.83      173.91      2.34 o
   1   5   4       35.60       33.47      0.96 o
   2   5   4       25.27       21.74      1.24 o
   3   5   4       24.57       26.20      1.84 o
   4   5   4        0.39        0.63      0.34 o
  -8   6   4        0.85        0.20      0.41 o
  -7   6   4        2.57        2.47      0.66 o
  -6   6   4        0.05        0.40      0.42 o
  -5   6   4       23.24       17.53      1.13 o
  -4   6   4       28.69       27.61      0.97 o
  -3   6   4       68.60       61.13      1.43 o
  -2   6   4       11.02        9.96      0.97 o
  -1   6   4       34.24       34.26      1.66 o
   0   6   4        8.02        7.19      0.90 o
   1   6   4        0.28        0.46      0.53 o
   2   6   4        0.73        1.09      0.55 o
   3   6   4        3.26        4.48      0.80 o
   4   6   4        3.86        4.04      0.79 o
  -8   7   4        0.52        0.72      0.53 o
  -7   7   4        1.04        1.22      0.58 o
  -6   7   4        0.38        0.41      0.46 o
  -5   7   4        4.03        4.32      0.77 o
  -4   7   4        0.22        0.46      0.37 o
  -3   7   4       21.61       20.15      0.90 o
  -2   7   4        2.84        4.14      0.76 o
  -1   7   4        4.11        3.99      0.83 o
   0   7   4       11.31        9.39      1.06 o
   1   7   4        1.12        1.09      0.56 o
   2   7   4       27.87       25.46      1.59 o
   3   7   4        1.29        1.09      0.51 o
   4   7   4        1.58        3.70      0.77 o
  -7   8   4        1.99        2.00      0.65 o
  -6   8   4        1.20        1.21      0.55 o
  -5   8   4       21.46       18.15      1.30 o
  -4   8   4       19.53       16.00      0.85 o
  -3   8   4       14.26       13.81      0.79 o
  -2   8   4        5.09        5.21      0.87 o
  -1   8   4        4.36        5.52      0.89 o
   0   8   4        0.61        0.91      0.57 o
   1   8   4        4.82        4.82      0.89 o
   2   8   4        0.50        0.46      0.47 o
   3   8   4        2.36        3.12      0.76 o
  -7   9   4        5.35        6.29      1.06 o
  -6   9   4        0.18        0.03      0.40 o
  -5   9   4        0.00       -0.01      0.45 o
  -4   9   4        0.06        0.92      0.38 o
  -3   9   4       12.03       12.15      1.20 o
  -2   9   4       25.80       27.11      1.67 o
  -1   9   4        1.70        1.58      0.66 o
   0   9   4        3.94        4.04      0.86 o
   1   9   4        0.28        0.47      0.46 o
   2   9   4        0.20        1.33      0.60 o
  -5  10   4        0.11       -0.21      0.46 o
  -4  10   4        7.08        5.55      0.61 o
  -3  10   4        0.45        1.53      0.61 o
  -2  10   4        0.00        0.23      0.50 o
  -1  10   4        1.19        0.99      0.55 o
   0  10   4        0.72        0.16      0.49 o
   1 -11   5        0.58        1.50      0.60 o
   2 -11   5        1.50        2.03      0.65 o
  -1 -10   5        4.23        5.38      0.99 o
   0 -10   5        3.68        3.80      0.82 o
   1 -10   5        5.10        4.73      0.87 o
   2 -10   5        0.00        0.60      0.41 o
   3 -10   5        1.25        0.98      0.42 o
   4 -10   5        2.74        4.12      0.71 o
   5 -10   5        1.05        1.41      0.45 o
  -3  -9   5        0.05        0.52      0.37 o
  -2  -9   5        0.00        0.29      0.39 o
  -1  -9   5        0.00        0.31      0.39 o
   0  -9   5       14.25       16.18      1.29 o
   1  -9   5       16.05       14.72      1.20 o
   2  -9   5       16.88       16.97      1.20 o
   3  -9   5        3.47        3.42      0.46 o
   4  -9   5        4.04        4.36      0.76 o
   5  -9   5        3.97        5.58      0.87 o
   6  -9   5        1.26        1.06      0.41 o
  -4  -8   5        0.43       -0.33      0.33 o
  -3  -8   5        0.34       -0.28      0.28 o
  -2  -8   5       38.06       38.26      1.93 o
  -1  -8   5        2.51        2.34      0.60 o
   0  -8   5       22.08       20.96      1.35 o
   1  -8   5       85.80       81.76      2.63 o
   2  -8   5       16.24       14.92      0.70 o
   3  -8   5       24.89       25.87      0.94 o
   4  -8   5        0.18        0.62      0.37 o
   5  -8   5        0.08        0.08      0.32 o
   6  -8   5        0.00       -0.04      0.28 o
  -5  -7   5        0.09        0.33      0.37 o
  -4  -7   5        1.02        2.12      0.60 o
  -3  -7   5       63.45       66.11      2.50 o
  -2  -7   5        2.27        2.44      0.61 o
  -1  -7   5        6.18        6.01      0.80 o
   0  -7   5       74.25       72.33      2.37 o
   1  -7   5        0.01        0.01      0.17 o
   2  -7   5        0.35        0.65      0.21 o
   3  -7   5        3.30        4.27      0.43 o
   4  -7   5        0.27        0.08      0.23 o
   5  -7   5       19.93       21.76      1.32 o
   6  -7   5       13.09       14.42      1.12 o
   7  -7   5        2.87        3.75      0.67 o
  -5  -6   5       11.41       11.33      0.74 o
  -4  -6   5       46.50       43.03      1.28 o
  -3  -6   5       21.37       17.75      1.18 o
  -2  -6   5        0.24        0.19      0.21 o
  -1  -6   5       56.09       51.82      1.32 o
   0  -6   5       79.40       77.93      1.59 o
   1  -6   5       11.80       11.91      0.54 o
   2  -6   5        1.60        1.82      0.30 o
   3  -6   5       10.05        7.03      0.38 o
   4  -6   5        0.29        0.08      0.32 o
   5  -6   5        1.86        3.07      0.61 o
   6  -6   5       19.16       17.61      1.24 o
   7  -6   5        0.11        0.13      0.51 o
  -6  -5   5        0.51        0.29      0.36 o
  -5  -5   5        2.40        2.25      0.42 o
  -4  -5   5       54.90       46.60      1.28 o
  -3  -5   5        8.54        8.31      0.52 o
  -2  -5   5        0.97        0.91      0.24 o
  -1  -5   5       28.05       26.74      0.80 o
   0  -5   5        3.79        3.33      0.33 o
   1  -5   5        3.09        1.66      0.26 o
   2  -5   5       14.32       13.02      0.81 o
   3  -5   5       24.42       20.68      1.37 o
   4  -5   5        0.55        0.42      0.36 o
   5  -5   5       36.03       33.17      1.57 o
   6  -5   5        2.37        2.10      0.67 o
   7  -5   5        0.64       -0.53      0.53 o
  -7  -4   5        0.27        0.39      0.41 o
  -6  -4   5       13.26       10.45      1.07 o
  -5  -4   5        7.44        4.82      0.50 o
  -4  -4   5       83.15       82.46      2.06 o
  -3  -4   5       99.94       97.40      1.78 o
  -2  -4   5        0.00        0.01      0.15 o
  -1  -4   5        8.28        8.45      0.90 o
   0  -4   5       19.26       17.18      0.45 o
   1  -4   5      189.89      204.77      3.84 o
   2  -4   5       31.79       37.40      1.29 o
   3  -4   5        0.08        0.14      0.12 o
   4  -4   5        0.60        0.67      0.37 o
   5  -4   5       39.37       41.86      1.78 o
   6  -4   5        6.22        5.65      0.88 o
   7  -4   5       13.91       14.25      1.39 o
  -7  -3   5        4.73        6.26      0.98 o
  -6  -3   5        2.59        1.86      0.55 o
  -5  -3   5        0.01        0.21      0.21 o
  -4  -3   5       75.32       77.77      1.57 o
  -3  -3   5      134.74      133.15      2.09 o
  -2  -3   5        5.25        5.22      0.40 o
  -1  -3   5       11.73       11.04      0.30 o
   0  -3   5       12.67       12.37      0.50 o
   1  -3   5      292.02      310.74      5.06 o
   2  -3   5        3.04        3.99      0.42 o
   3  -3   5      135.92      149.37      2.76 o
   4  -3   5        1.65        1.31      0.45 o
   5  -3   5       13.07       12.85      1.09 o
   6  -3   5        4.90        4.19      0.84 o
   7  -3   5        4.79        4.98      0.97 o
  -8  -2   5       26.59       33.01      2.01 o
  -7  -2   5        0.21        0.47      0.45 o
  -6  -2   5        0.98        2.20      0.59 o
  -5  -2   5        0.38        0.71      0.24 o
  -4  -2   5        2.62        1.76      0.30 o
  -3  -2   5      191.61      201.11      2.69 o
  -2  -2   5      304.30      308.72      3.56 o
  -1  -2   5       45.13       46.45      0.99 o
   0  -2   5       20.98       22.43      0.65 o
   1  -2   5       62.89       62.75      1.62 o
   2  -2   5       51.22       51.82      1.42 o
   3  -2   5       10.85        7.47      0.43 o
   4  -2   5       31.80       32.62      1.51 o
   5  -2   5        2.48        1.85      0.60 o
   6  -2   5        3.81        3.60      0.77 o
   7  -2   5        1.40        1.29      0.68 o
  -8  -1   5        4.85        7.74      1.16 o
  -7  -1   5        7.01        6.90      0.99 o
  -6  -1   5       31.99       29.32      1.57 o
  -5  -1   5        5.19        4.45      0.68 o
  -4  -1   5       52.42       53.17      1.19 o
  -3  -1   5       37.54       46.43      1.10 o
  -2  -1   5      236.37      252.61      5.91 o
  -1  -1   5       83.66       81.22      1.35 o
   0  -1   5       25.49       30.29      0.88 o
   1  -1   5        0.02        0.11      0.20 o
   2  -1   5       25.81       19.83      0.85 o
   3  -1   5       18.11       16.50      0.63 o
   4  -1   5        0.01        0.04      0.40 o
   5  -1   5        1.13        1.06      0.55 o
   6  -1   5        3.02        2.52      0.67 o
   7  -1   5        0.00        0.82      0.64 o
  -8   0   5        0.01        1.28      0.44 o
  -7   0   5       37.51       42.89      2.00 o
  -6   0   5       49.03       47.62      1.96 o
  -5   0   5       46.01       42.05      1.05 o
  -4   0   5      181.92      177.95      2.44 o
  -3   0   5       20.44       16.93      0.59 o
  -2   0   5      221.17      238.52      5.02 o
  -1   0   5      133.48      145.27      1.95 o
   0   0   5      397.87      443.92      4.60 o
   1   0   5        0.01       -0.15      0.15 o
   2   0   5       13.14       10.42      0.68 o
   3   0   5      101.65      111.84      1.82 o
   4   0   5       12.00       12.31      0.98 o
   5   0   5       13.74       12.21      1.12 o
   6   0   5        1.38       -0.06      0.60 o
   7   0   5        0.00       -0.24      0.61 o
  -8   1   5        0.55        1.03      0.48 o
  -7   1   5       19.91       18.12      1.29 o
  -6   1   5       62.55       64.61      2.26 o
  -5   1   5      174.72      183.95      3.49 o
  -4   1   5       37.86       35.28      0.69 o
  -3   1   5        2.18        1.39      0.17 o
  -2   1   5      100.59      111.69      2.83 o
  -1   1   5      581.56      647.19     13.21 o
   1   1   5      375.24      380.91      5.95 o
   2   1   5        1.43        2.40      0.48 o
   3   1   5        0.71        0.48      0.27 o
   4   1   5        0.50        0.55      0.47 o
   5   1   5        7.77        6.22      0.89 o
   6   1   5        4.09        3.34      0.86 o
   7   1   5        1.07        0.98      0.71 o
  -8   2   5        1.39        2.40      0.64 o
  -7   2   5       18.40       19.22      1.32 o
  -6   2   5       73.60       81.15      2.47 o
  -5   2   5       33.41       30.67      0.71 o
  -4   2   5       39.41       37.64      0.83 o
  -3   2   5       52.35       56.28      0.89 o
  -2   2   5      109.24      109.57      2.44 o
  -1   2   5       27.94       25.32      0.89 o
   0   2   5       79.97       81.73      2.08 o
   1   2   5        4.30        3.24      0.55 o
   2   2   5        5.06        5.26      0.44 o
   3   2   5        0.85        1.48      0.36 o
   4   2   5        5.45        6.12      0.84 o
   5   2   5        3.31        2.91      0.72 o
   6   2   5        0.26        0.07      0.58 o
  -8   3   5        1.26        1.91      0.56 o
  -7   3   5        0.46        0.11      0.33 o
  -6   3   5        5.16        5.90      0.51 o
  -5   3   5        0.62        0.60      0.21 o
  -4   3   5       12.12       10.13      0.42 o
  -3   3   5      122.46      117.74      1.45 o
  -2   3   5       72.87       78.60      1.35 o
  -1   3   5        0.55        0.80      0.21 o
   0   3   5       30.32       31.10      1.36 o
   1   3   5       16.94       16.89      0.70 o
   2   3   5       75.18       74.53      1.53 o
   3   3   5       88.64       82.57      1.70 o
   4   3   5       12.36       10.62      1.01 o
   5   3   5        0.05       -0.05      0.48 o
   6   3   5        8.72        9.28      1.20 o
  -8   4   5       13.63       18.63      1.33 o
  -7   4   5       10.44       12.43      1.03 o
  -6   4   5       23.66       22.30      0.86 o
  -5   4   5       56.40       53.28      1.46 o
  -4   4   5        7.43        9.62      0.43 o
  -3   4   5       36.09       38.02      1.07 o
  -2   4   5       38.38       38.22      0.92 o
  -1   4   5       10.88        9.14      0.85 o
   0   4   5        0.66        0.66      0.50 o
   1   4   5       15.30       18.36      1.23 o
   2   4   5       32.67       26.65      0.96 o
   3   4   5        0.42        0.97      0.35 o
   4   4   5        1.59        1.02      0.55 o
   5   4   5        1.76        1.69      0.70 o
  -8   5   5        2.15        4.33      0.72 o
  -7   5   5       34.07       32.94      1.14 o
  -6   5   5       32.24       26.41      0.94 o
  -5   5   5       23.39       20.19      0.65 o
  -4   5   5       26.31       24.38      1.01 o
  -3   5   5        7.27        8.46      0.40 o
  -2   5   5       96.13       91.94      3.55 o
  -1   5   5        5.63        4.88      0.78 o
   0   5   5        0.00        0.46      0.31 o
   1   5   5        0.83        0.52      0.30 o
   2   5   5        8.83        8.26      0.99 o
   3   5   5       24.25       22.32      2.05 o
  -8   6   5        0.11        0.50      0.49 o
  -7   6   5        1.88        1.31      0.49 o
  -6   6   5        1.94        1.01      0.48 o
  -5   6   5       18.95       17.11      0.83 o
  -4   6   5        4.92        5.14      0.54 o
  -3   6   5        4.93        6.10      0.58 o
  -2   6   5        3.80        3.70      0.79 o
  -1   6   5       17.31       13.96      1.22 o
   0   6   5        0.22        0.36      0.56 o
   1   6   5       10.35        8.94      1.05 o
   2   6   5        2.38        2.35      0.66 o
   3   6   5        1.27        1.87      0.64 o
  -8   7   5        7.07        7.34      1.07 o
  -7   7   5        0.11        1.09      0.51 o
  -6   7   5       14.11       12.79      1.20 o
  -5   7   5        0.02        0.70      0.34 o
  -4   7   5        5.15        2.71      0.47 o
  -3   7   5       23.08       23.07      1.46 o
  -2   7   5       19.68       20.82      1.41 o
  -1   7   5        0.14        0.18      0.56 o
   0   7   5        5.03        6.45      0.97 o
   1   7   5        6.52        4.19      0.88 o
   2   7   5        0.07        0.79      0.55 o
   3   7   5        1.65        1.94      0.69 o
  -7   8   5        0.70        1.10      0.56 o
  -6   8   5        0.04       -0.34      0.34 o
  -5   8   5        0.00       -0.20      0.37 o
  -4   8   5       18.73       16.34      0.89 o
  -3   8   5       14.41       14.05      1.21 o
  -2   8   5        1.77        1.77      0.65 o
  -1   8   5        0.01        0.80      0.60 o
   0   8   5        0.47        0.33      0.49 o
   1   8   5        3.51        2.73      0.74 o
   2   8   5        0.02       -0.33      0.41 o
  -6   9   5        2.69        2.90      0.81 o
  -5   9   5        0.01       -0.26      0.35 o
  -4   9   5        9.33       10.84      0.82 o
  -3   9   5        4.84        5.30      0.92 o
  -2   9   5        0.92        1.33      0.65 o
  -1   9   5        0.22        1.46      0.67 o
   0   9   5       13.96       15.65      1.39 o
   1   9   5        0.53        0.27      0.51 o
  -5  10   5       14.68       14.58      1.44 o
  -4  10   5        0.13        0.99      0.63 o
  -3  10   5        0.45        0.60      0.55 o
  -2  10   5        0.35        1.36      0.66 o
  -1  10   5       12.45       15.98      1.44 o
  -1 -10   6        1.07        1.14      0.59 o
   0 -10   6        2.76        5.04      0.95 o
   1 -10   6        4.13        5.07      0.90 o
   2 -10   6        3.97        4.42      0.81 o
  -3  -9   6        1.38        1.75      0.56 o
  -2  -9   6        1.26        2.27      0.61 o
  -1  -9   6        5.97        7.61      1.05 o
   0  -9   6        1.44        2.97      0.73 o
   1  -9   6        0.53        0.29      0.35 o
   2  -9   6        7.43        5.27      0.81 o
   3  -9   6        0.44        0.42      0.33 o
   4  -9   6        0.04        0.90      0.40 o
   5  -9   6        0.18        0.79      0.39 o
  -4  -8   6        6.50        7.30      1.08 o
  -3  -8   6        2.10        3.12      0.72 o
  -2  -8   6        3.15        3.15      0.71 o
  -1  -8   6        0.21        0.73      0.45 o
   0  -8   6        6.76        7.70      0.94 o
   1  -8   6        4.11        5.01      0.77 o
   2  -8   6        4.47        3.79      0.67 o
   3  -8   6       14.81       13.11      0.68 o
   4  -8   6        1.05        1.03      0.42 o
   5  -8   6        0.11        0.21      0.24 o
   6  -8   6        1.67        2.28      0.53 o
  -5  -7   6        1.58        2.86      0.72 o
  -4  -7   6       15.68       18.24      1.37 o
  -3  -7   6        3.29        4.50      0.79 o
  -2  -7   6        4.85        5.76      0.86 o
  -1  -7   6        5.13        3.72      0.70 o
   0  -7   6        9.34       10.18      0.97 o
   1  -7   6        0.63        0.86      0.39 o
   2  -7   6       23.51       18.60      0.74 o
   3  -7   6       20.28       17.25      1.26 o
   4  -7   6       47.55       43.31      1.80 o
  -5  -6   6        8.41        7.53      0.65 o
  -4  -6   6       13.61       12.35      0.71 o
  -3  -6   6        0.60        0.50      0.58 o
  -2  -6   6       30.09       27.42      0.93 o
  -1  -6   6      148.07      150.46      2.36 o
   0  -6   6        7.16        5.99      0.58 o
   1  -6   6        1.57        1.76      0.29 o
   2  -6   6       12.07       11.87      0.99 o
   3  -6   6        2.60        2.17      0.43 o
   4  -6   6        3.04        3.05      0.57 o
   5  -6   6        8.02        7.80      0.88 o
   6  -6   6        9.39       10.51      1.12 o
   7  -6   6        2.25        2.00      0.78 o
  -6  -5   6        0.00        1.06      0.46 o
  -5  -5   6        0.32       -0.07      0.21 o
  -4  -5   6        2.26        1.90      0.36 o
  -3  -5   6       11.24       11.54      0.63 o
  -2  -5   6       94.57       90.12      1.73 o
  -1  -5   6      278.69      272.64      3.45 o
   0  -5   6       39.12       36.12      0.97 o
   1  -5   6        3.03        2.89      0.51 o
   2  -5   6       48.49       48.90      1.67 o
   3  -5   6        2.19        2.06      0.31 o
   4  -5   6       19.39       19.32      1.15 o
   5  -5   6        8.29        8.02      0.92 o
   6  -5   6        7.96        6.75      0.96 o
   7  -5   6        0.93        1.86      0.73 o
  -7  -4   6        0.16        0.50      0.41 o
  -6  -4   6       12.78       11.50      1.12 o
  -5  -4   6        1.91        1.88      0.36 o
  -4  -4   6        9.87        9.32      0.59 o
  -3  -4   6        2.31        2.81      0.38 o
  -2  -4   6       75.75       73.29      1.49 o
  -1  -4   6        0.09        0.20      0.17 o
   0  -4   6       13.45       13.14      0.58 o
   1  -4   6       95.56       94.18      2.41 o
   2  -4   6        0.10        0.09      0.23 o
   3  -4   6       23.35       23.30      0.76 o
   4  -4   6       10.44        9.89      0.90 o
   5  -4   6       23.23       22.83      1.42 o
   6  -4   6        3.53        5.62      0.96 o
   7  -4   6        2.06        3.21      0.87 o
  -7  -3   6        0.17        0.37      0.43 o
  -6  -3   6        0.42        0.87      0.45 o
  -5  -3   6       22.16       18.30      0.80 o
  -4  -3   6       34.13       30.84      1.77 o
  -3  -3   6        3.25        2.07      0.32 o
  -2  -3   6       88.96       86.05      1.60 o
  -1  -3   6        0.03        0.02      0.14 o
   0  -3   6        7.84        6.63      0.40 o
   1  -3   6       92.78       92.87      2.25 o
   2  -3   6        0.33       -0.10      0.16 o
   3  -3   6       11.04       10.10      0.53 o
   4  -3   6       69.19       63.87      2.18 o
   5  -3   6       13.20       11.78      1.11 o
   6  -3   6        1.21        0.76      0.62 o
   7  -3   6        0.28       -0.26      0.59 o
  -7  -2   6        8.91        6.79      1.00 o
  -6  -2   6        1.93        2.12      0.60 o
  -5  -2   6        1.85        1.48      0.31 o
  -4  -2   6       21.19       17.97      0.74 o
  -3  -2   6       57.56       57.96      1.29 o
  -2  -2   6      121.28      126.05      1.99 o
  -1  -2   6       30.59       30.13      1.15 o
   0  -2   6        0.15        0.25      0.15 o
   1  -2   6       51.77       57.10      1.63 o
   2  -2   6        1.95        2.00      0.38 o
   3  -2   6       26.68       25.43      1.90 o
   4  -2   6       70.16       66.82      2.27 o
   5  -2   6        6.59        7.73      0.97 o
   6  -2   6       14.50       18.78      1.42 o
   7  -2   6        2.31        3.63      1.02 o
  -8  -1   6        9.97       10.03      1.26 o
  -7  -1   6       57.41       65.72      2.59 o
  -6  -1   6        5.49        5.35      0.83 o
  -5  -1   6       32.17       28.25      0.93 o
  -4  -1   6      107.30      105.67      3.12 o
  -3  -1   6       21.43       18.54      0.96 o
  -2  -1   6       26.70       30.70      0.86 o
  -1  -1   6      199.89      232.27      2.90 o
   0  -1   6      282.60      317.62      5.93 o
   1  -1   6       22.46       22.10      0.99 o
   2  -1   6        0.01        0.01      0.21 o
   3  -1   6       90.55       89.60      1.80 o
   4  -1   6       31.08       30.00      1.54 o
   5  -1   6        6.02        6.12      0.94 o
   6  -1   6        0.88        2.73      0.74 o
   7  -1   6        0.06        1.03      0.77 o
  -8   0   6        3.16        3.86      0.79 o
  -7   0   6       19.90       24.14      1.52 o
  -6   0   6        6.19        5.17      0.80 o
  -5   0   6      108.18      111.16      2.42 o
  -4   0   6       63.99       57.09      1.27 o
  -3   0   6        5.26        2.95      0.33 o
  -2   0   6      125.72      150.67      2.25 o
  -1   0   6        0.39        0.32      0.20 o
   0   0   6       25.70       29.29      0.99 o
   1   0   6        2.14        1.50      0.36 o
   2   0   6       21.56       19.16      0.98 o
   3   0   6       10.33        9.46      0.80 o
   4   0   6        3.17        2.92      0.68 o
   5   0   6        1.84        1.71      0.64 o
   6   0   6        1.08        0.01      0.52 o
  -8   1   6        6.20        7.06      0.99 o
  -7   1   6       29.27       28.30      1.59 o
  -6   1   6       27.55       30.71      1.55 o
  -5   1   6      106.52      109.55      2.20 o
  -4   1   6        2.36        2.56      0.46 o
  -3   1   6       44.16       38.42      0.98 o
  -2   1   6       31.66       25.94      0.77 o
  -1   1   6      218.15      234.57      2.90 o
   0   1   6       45.55       45.26      1.50 o
   1   1   6        0.73        0.91      0.39 o
   2   1   6       36.21       36.31      1.03 o
   3   1   6        0.12        0.17      0.26 o
   4   1   6        4.13        3.78      0.76 o
   5   1   6       50.43       48.34      2.13 o
   6   1   6        0.33        0.76      0.68 o
  -8   2   6        0.81        0.86      0.42 o
  -7   2   6       11.85       13.65      1.14 o
  -6   2   6        0.01       -0.23      0.28 o
  -5   2   6      232.71      234.07      3.12 o
  -4   2   6       98.16       94.50      1.31 o
  -3   2   6       31.82       34.39      0.91 o
  -2   2   6       18.83       22.58      0.72 o
  -1   2   6       22.65       20.04      0.67 o
   0   2   6       34.56       25.71      1.20 o
   1   2   6      134.37      137.65      3.10 o
   2   2   6      113.25      117.38      2.02 o
   3   2   6        5.24        6.13      0.55 o
   4   2   6       40.37       35.38      1.73 o
   5   2   6        4.14        4.22      0.85 o
   6   2   6        0.43        0.03      0.55 o
  -8   3   6        7.65        9.37      1.09 o
  -7   3   6       25.66       25.67      1.47 o
  -6   3   6       26.36       25.87      1.34 o
  -5   3   6       18.11       17.52      0.60 o
  -4   3   6       18.30       18.93      0.69 o
  -3   3   6        0.10        0.10      0.33 o
  -2   3   6        0.83        3.47      1.05 o
  -1   3   6        0.13        0.07      0.18 o
   0   3   6       25.16       22.03      1.27 o
   1   3   6        0.26        0.67      0.55 o
   2   3   6       22.40       22.57      0.90 o
   3   3   6        7.69        8.14      0.63 o
   4   3   6       11.03       11.50      1.10 o
   5   3   6        0.37        0.06      0.48 o
  -8   4   6       14.95       14.06      1.16 o
  -7   4   6        2.76        4.12      0.71 o
  -6   4   6        0.04        0.42      0.24 o
  -5   4   6        0.08        0.26      0.20 o
  -4   4   6        0.49        0.61      0.21 o
  -3   4   6       84.80       84.97      1.57 o
  -2   4   6       92.94       91.74      1.61 o
  -1   4   6       71.33       65.88      2.16 o
   0   4   6        5.23        4.66      0.79 o
   1   4   6        1.67        1.41      0.35 o
   2   4   6        0.29        0.19      0.27 o
   3   4   6        0.07        0.08      0.32 o
   4   4   6       26.71       22.07      1.41 o
   5   4   6        2.11        1.97      0.75 o
  -7   5   6       10.58       13.33      1.02 o
  -6   5   6        2.07        1.73      0.32 o
  -5   5   6        0.01        0.14      0.17 o
  -4   5   6       83.73       74.60      1.26 o
  -3   5   6        4.94        5.00      0.49 o
  -2   5   6       68.51       66.79      1.37 o
  -1   5   6       46.34       42.85      1.86 o
   0   5   6        2.49        2.19      0.79 o
   1   5   6        5.25        4.44      0.67 o
   2   5   6       21.61       18.15      1.50 o
   3   5   6       18.73       18.68      1.38 o
  -7   6   6        0.23        0.60      0.47 o
  -6   6   6        0.02        0.04      0.36 o
  -5   6   6       12.27       11.47      0.74 o
  -4   6   6        9.69        8.48      0.65 o
  -3   6   6       24.25       24.29      1.46 o
  -2   6   6       25.54       28.16      1.70 o
  -1   6   6       63.77       64.55      2.40 o
   0   6   6       39.15       40.05      1.95 o
   1   6   6       18.25       16.37      1.36 o
   2   6   6        0.10        0.91      0.61 o
   3   6   6        6.15        6.63      1.00 o
  -7   7   6        0.59        0.46      0.46 o
  -6   7   6        1.73        1.91      0.59 o
  -5   7   6        0.01        0.22      0.30 o
  -4   7   6        0.29        0.31      0.52 o
  -3   7   6       31.71       29.36      1.71 o
  -2   7   6        3.35        3.40      0.83 o
  -1   7   6        0.10        0.45      0.56 o
   0   7   6        3.06        3.68      0.88 o
   1   7   6       11.47       10.30      1.20 o
   2   7   6       10.55        8.26      1.09 o
   3   7   6        3.71        5.02      0.93 o
  -7   8   6        0.01        0.08      0.42 o
  -6   8   6        0.19        1.33      0.57 o
  -5   8   6        3.08        2.29      0.46 o
  -4   8   6       42.18       42.76      2.06 o
  -3   8   6        2.04        3.85      0.87 o
  -2   8   6       12.87       10.55      1.22 o
  -1   8   6        3.88        2.90      0.84 o
   0   8   6        0.09       -0.05      0.45 o
   1   8   6       20.50       24.19      1.69 o
   2   8   6        8.39       11.68      1.30 o
  -6   9   6        0.00       -0.37      0.39 o
  -5   9   6        6.75       10.53      1.20 o
  -4   9   6        1.20        2.86      0.81 o
  -3   9   6        5.91        6.75      1.08 o
  -2   9   6        6.35        5.47      1.03 o
  -1   9   6        1.00        0.74      0.61 o
   0   9   6        1.38        2.18      0.73 o
  -3  10   6        0.68        1.11      0.69 o
   0 -10   7        3.12        3.52      0.83 o
   1 -10   7       10.89       10.86      1.22 o
   2 -10   7        1.79        2.10      0.62 o
  -2  -9   7        1.87        2.60      0.70 o
  -1  -9   7        0.00       -0.26      0.34 o
   0  -9   7        0.01       -0.07      0.33 o
   1  -9   7        4.50        4.52      0.79 o
   2  -9   7        1.42        2.65      0.65 o
   4  -9   7        1.31        1.18      0.42 o
  -3  -8   7       44.31       48.02      2.32 o
  -2  -8   7        2.18        2.81      0.67 o
  -1  -8   7        0.25        0.66      0.45 o
   0  -8   7       32.08       31.83      1.72 o
   1  -8   7        1.62        0.74      0.45 o
   2  -8   7        7.17        6.79      0.84 o
   4  -8   7        3.81        4.77      0.74 o
   5  -8   7        1.02        1.27      0.44 o
  -4  -7   7        0.21        1.52      0.56 o
  -3  -7   7       14.08       13.85      1.21 o
  -2  -7   7       16.58       14.92      1.20 o
  -1  -7   7       11.41        9.53      1.04 o
   0  -7   7       64.08       61.83      2.31 o
   1  -7   7        6.68        4.29      0.71 o
   2  -7   7        3.58        3.07      0.60 o
   3  -7   7        0.30        0.25      0.18 o
  -5  -6   7        0.40        1.01      0.32 o
  -4  -6   7        4.30        3.51      0.48 o
  -3  -6   7       26.30       24.40      1.28 o
  -2  -6   7      119.20      118.64      2.17 o
  -1  -6   7        6.22        6.23      0.52 o
   0  -6   7        1.58        1.67      0.32 o
   1  -6   7       16.85       17.98      1.12 o
   2  -6   7       28.64       27.38      1.35 o
   3  -6   7       13.82       14.19      0.68 o
   4  -6   7        4.18        4.03      0.67 o
   5  -6   7        0.11        0.61      0.49 o
   6  -6   7        0.35        0.80      0.59 o
  -6  -5   7        2.35        4.27      0.79 o
  -5  -5   7        0.07        0.44      0.26 o
  -4  -5   7       17.70       17.04      0.82 o
  -3  -5   7       11.97       11.27      0.65 o
  -2  -5   7      113.79      116.27      2.09 o
  -1  -5   7        8.03        6.70      0.73 o
   0  -5   7       89.67       84.41      2.01 o
   1  -5   7        7.12        5.88      0.70 o
   2  -5   7        8.57        9.84      0.80 o
   3  -5   7        5.64        5.45      0.58 o
   4  -5   7       10.04       11.47      0.97 o
   5  -5   7        9.92       10.87      1.11 o
   6  -5   7        0.74        0.95      0.60 o
  -6  -4   7        8.14        9.35      1.07 o
  -5  -4   7       18.13       15.45      0.78 o
  -4  -4   7       25.34       20.72      0.87 o
  -3  -4   7       20.27       19.25      1.55 o
  -2  -4   7        0.34        1.18      0.27 o
  -1  -4   7      105.38      100.64      1.84 o
   0  -4   7      198.15      188.51      3.54 o
   1  -4   7       63.62       55.36      1.89 o
   2  -4   7        7.77        4.39      0.55 o
   3  -4   7       10.77        9.99      0.74 o
   4  -4   7       38.72       37.62      1.72 o
   5  -4   7       16.10       16.28      1.30 o
   6  -4   7        7.25        7.43      1.08 o
  -7  -3   7        0.31       -0.37      0.37 o
  -6  -3   7        0.02       -0.28      0.28 o
  -5  -3   7       22.83       20.39      0.88 o
  -4  -3   7       20.52       17.50      0.77 o
  -3  -3   7       92.57       88.82      1.89 o
  -2  -3   7       89.82       86.64      1.69 o
  -1  -3   7       29.96       29.39      0.93 o
   0  -3   7       19.46       17.48      0.72 o
   1  -3   7      104.54      110.31      2.65 o
   2  -3   7       25.72       21.30      1.06 o
   3  -3   7       56.86       56.26      1.31 o
   4  -3   7       15.26       13.00      1.09 o
   5  -3   7        4.39        4.55      0.87 o
   6  -3   7        6.33        6.61      1.05 o
  -7  -2   7        6.38        4.58      0.89 o
  -6  -2   7        0.77        1.06      0.48 o
  -5  -2   7       37.65       34.29      1.09 o
  -4  -2   7      126.05      130.36      3.17 o
  -3  -2   7      175.28      173.32      5.09 o
  -2  -2   7       22.82       27.47      2.13 o
  -1  -2   7       62.68       53.04      1.22 o
   0  -2   7      322.80      343.96      4.06 o
   1  -2   7      114.07      118.68      2.79 o
   2  -2   7       65.37       63.35      1.87 o
   3  -2   7       74.35       76.13      1.57 o
   4  -2   7        1.98        2.92      0.66 o
   5  -2   7        0.88        0.47      0.52 o
   6  -2   7        0.46       -0.51      0.51 o
  -8  -1   7        3.31        3.64      0.84 o
  -7  -1   7       13.66       12.20      1.23 o
  -6  -1   7        2.26        2.35      0.65 o
  -5  -1   7       59.79       57.17      1.40 o
  -4  -1   7        5.98        5.00      0.46 o
  -3  -1   7        0.03       -0.01      0.15 o
  -2  -1   7      129.45      132.23      2.10 o
  -1  -1   7      168.10      179.29      2.55 o
   0  -1   7       60.41       60.60      1.31 o
   1  -1   7        7.01        5.87      0.64 o
   2  -1   7        0.82        1.10      0.40 o
   3  -1   7      176.75      197.27      3.89 o
   4  -1   7       18.82       21.28      1.39 o
   5  -1   7        5.20        5.31      0.91 o
   6  -1   7        1.39        0.22      0.56 o
  -8   0   7        0.71        1.09      0.44 o
  -7   0   7       31.92       34.39      1.79 o
  -6   0   7       89.59       87.99      2.79 o
  -5   0   7      131.90      128.96      2.23 o
  -4   0   7       51.91       49.86      2.57 o
  -3   0   7       16.98       15.99      1.94 o
  -2   0   7        5.16        7.01      0.48 o
  -1   0   7        3.76        4.25      0.54 o
   0   0   7        7.37        7.72      0.70 o
   1   0   7      119.72      117.57      2.74 o
   2   0   7      113.32      103.32      2.59 o
   3   0   7        7.05        6.57      0.56 o
   4   0   7        5.06        5.01      0.84 o
   5   0   7        1.65        1.69      0.69 o
   6   0   7        3.42        2.05      0.77 o
  -8   1   7        2.05        3.58      0.71 o
  -7   1   7        0.00       -0.08      0.22 o
  -6   1   7      236.49      241.76      5.06 o
  -5   1   7        1.80        2.25      0.59 o
  -4   1   7       20.51       20.34      0.78 o
  -3   1   7       12.09        9.42      0.53 o
  -2   1   7        1.81        3.49      0.55 o
  -1   1   7       98.11      103.36      1.77 o
   0   1   7      209.52      210.91      4.11 o
   1   1   7        3.22        5.32      0.67 o
   2   1   7       27.82       23.78      1.26 o
   3   1   7       36.72       38.22      1.19 o
   4   1   7        0.02        0.49      0.50 o
   5   1   7        1.35        0.84      0.60 o
   6   1   7        3.04        2.53      0.86 o
  -8   2   7        0.04        0.80      0.35 o
  -7   2   7       15.32       14.28      1.12 o
  -6   2   7       92.67       94.78      2.81 o
  -5   2   7       57.80       57.88      1.38 o
  -4   2   7      129.57      129.14      2.13 o
  -3   2   7       31.03       28.77      1.62 o
  -2   2   7      118.16      118.84      1.96 o
  -1   2   7       77.77       73.02      1.84 o
   0   2   7        9.61        9.38      0.89 o
   1   2   7       27.07       22.93      1.28 o
   2   2   7        5.74        4.45      0.49 o
   3   2   7        7.64        8.87      0.67 o
   4   2   7        7.90        7.39      0.96 o
   5   2   7        0.21        0.25      0.52 o
  -8   3   7        6.58        8.31      1.01 o
  -7   3   7        7.00        7.57      0.92 o
  -6   3   7       21.20       22.64      1.29 o
  -5   3   7       16.54       14.23      0.71 o
  -4   3   7      112.76      105.87      2.65 o
  -3   3   7      183.58      178.26      2.60 o
  -2   3   7        2.11        2.92      0.38 o
  -1   3   7      122.10      123.02      3.09 o
   0   3   7      126.84      119.68      3.08 o
   1   3   7       11.37       11.30      1.05 o
   2   3   7       15.08       14.73      0.84 o
   3   3   7       19.62       18.19      0.92 o
   4   3   7        2.84        0.90      0.56 o
   5   3   7        3.16        3.15      0.83 o
  -7   4   7       14.25       16.33      1.16 o
  -6   4   7        0.16        0.60      0.33 o
  -5   4   7       34.22       32.18      0.83 o
  -4   4   7       16.34       14.93      0.72 o
  -3   4   7       20.63       20.82      1.09 o
  -2   4   7      123.54      128.93      2.51 o
  -1   4   7       77.53       70.15      2.35 o
   0   4   7        0.45        0.44      0.60 o
   1   4   7        3.10        2.86      0.63 o
   2   4   7        0.00       -0.05      0.28 o
   3   4   7        1.19        1.52      0.42 o
   4   4   7        0.06        0.47      0.53 o
  -6   5   7        0.31        0.30      0.37 o
  -5   5   7        9.28        9.80      0.77 o
  -4   5   7        7.73        8.29      0.54 o
  -3   5   7       32.96       28.55      0.95 o
  -2   5   7      103.52      105.27      3.09 o
  -1   5   7       11.95       11.86      1.14 o
   0   5   7       44.23       41.91      1.95 o
   1   5   7       11.66       10.07      1.12 o
   2   5   7        0.03        0.43      0.59 o
   3   5   7        9.22        7.80      1.03 o
  -6   6   7        3.74        2.81      0.67 o
  -5   6   7       10.55        8.79      0.70 o
  -4   6   7        0.60        0.83      0.64 o
  -3   6   7        0.02        0.67      0.59 o
  -2   6   7       96.45      106.67      3.23 o
  -1   6   7       26.38       24.46      1.61 o
   0   6   7       13.08       15.16      1.36 o
   1   6   7        0.70        0.01      0.58 o
   2   6   7        5.60        5.12      0.93 o
   3   6   7        0.29        2.09      0.66 o
  -7   7   7        3.98        4.77      0.87 o
  -6   7   7        0.28        0.14      0.38 o
  -5   7   7        0.15        0.73      0.62 o
  -4   7   7        3.30        3.13      0.83 o
  -3   7   7       54.65       54.67      2.34 o
  -2   7   7        1.31        1.81      0.73 o
  -1   7   7        4.56        4.94      0.96 o
   0   7   7        9.93       12.33      1.27 o
   1   7   7        6.04        8.20      1.12 o
   2   7   7        3.83        4.28      0.89 o
  -6   8   7        0.15        0.87      0.49 o
  -5   8   7        0.98        1.62      0.74 o
  -4   8   7        7.54        7.37      1.06 o
  -3   8   7        4.80        3.47      0.89 o
  -2   8   7        5.94        5.77      1.04 o
  -1   8   7        7.84        8.82      1.19 o
   0   8   7        0.06        0.32      0.59 o
   1   8   7        1.97        4.35      0.94 o
  -4   9   7        9.49        8.49      1.18 o
  -3   9   7        6.83        6.59      1.10 o
  -2   9   7        1.43        3.03      0.91 o
  -1   9   7        1.02        1.24      0.74 o
  -1  -9   8        0.28       -0.39      0.39 o
   0  -9   8       18.65       20.78      1.51 o
   1  -9   8        1.24        2.00      0.61 o
   2  -9   8        4.63        2.35      0.65 o
  -3  -8   8       11.68       12.09      1.31 o
  -2  -8   8       14.71       18.11      1.41 o
  -1  -8   8        6.32        7.76      1.06 o
   0  -8   8       40.27       43.60      2.07 o
   1  -8   8        0.04        0.49      0.43 o
   2  -8   8        1.49        1.64      0.51 o
   4  -8   8        0.98        0.89      0.33 o
  -4  -7   8        4.35        7.02      1.03 o
  -3  -7   8       31.84       35.01      1.90 o
  -2  -7   8       67.71       67.25      2.60 o
  -1  -7   8      134.49      144.60      3.95 o
   0  -7   8        2.91        3.52      0.75 o
   1  -7   8        7.44        9.37      0.97 o
   2  -7   8        7.00        6.91      0.85 o
  -5  -6   8        0.28        0.45      0.25 o
  -4  -6   8       11.60       11.28      0.78 o
  -3  -6   8        2.57        2.71      0.55 o
  -2  -6   8        6.90        7.46      0.85 o
  -1  -6   8       73.50       75.84      1.72 o
   0  -6   8        0.25        0.20      0.24 o
   1  -6   8        9.85        8.89      0.91 o
   2  -6   8        8.70        9.75      0.93 o
   4  -6   8       12.06        9.67      0.96 o
   5  -6   8        7.93        7.92      0.99 o
  -5  -5   8        1.00        1.25      0.33 o
  -4  -5   8        0.98        1.04      0.31 o
  -3  -5   8        0.21       -0.16      0.19 o
  -2  -5   8       42.72       42.16      2.12 o
  -1  -5   8      591.70      619.12      6.82 o
   0  -5   8      168.99      162.34      2.66 o
   1  -5   8        8.85        9.45      0.92 o
   2  -5   8        3.92        3.60      0.54 o
   4  -5   8        5.22        4.67      0.75 o
   5  -5   8        6.06        5.17      0.87 o
   6  -5   8        0.24        0.17      0.55 o
  -6  -4   8       10.02       12.15      1.19 o
  -5  -4   8       15.80       13.87      0.78 o
  -4  -4   8        1.86        2.62      0.90 o
  -3  -4   8       34.50       35.22      3.26 o
  -2  -4   8      289.58      298.59      8.75 o
  -1  -4   8       13.08       12.69      0.68 o
   0  -4   8        3.03        2.52      0.53 o
   1  -4   8       12.01       11.25      0.87 o
   2  -4   8        0.33        0.49      0.33 o
   3  -4   8        0.68        0.92      0.36 o
   4  -4   8       10.31       11.86      1.10 o
   5  -4   8        0.02        0.09      0.46 o
   6  -4   8        0.00       -0.50      0.50 o
  -7  -3   8        7.24        8.89      1.15 o
  -6  -3   8        8.54        6.33      0.92 o
  -5  -3   8       23.00       21.55      1.35 o
  -4  -3   8       29.50       28.66      1.04 o
  -3  -3   8      210.92      215.86      3.21 o
  -2  -3   8       52.46       46.80      1.72 o
  -1  -3   8       16.64       16.08      0.72 o
   0  -3   8       54.44       51.15      1.27 o
   1  -3   8      147.50      154.31      3.43 o
   2  -3   8       91.15       87.80      2.42 o
   3  -3   8        0.01        0.28      0.33 o
   4  -3   8       38.26       40.62      1.92 o
   5  -3   8        0.84        1.31      0.59 o
   6  -3   8        0.11        1.72      0.70 o
  -7  -2   8        1.64        1.01      0.53 o
  -6  -2   8       15.11       13.93      1.14 o
  -5  -2   8        4.12        3.56      0.50 o
  -4  -2   8       12.85       11.33      0.66 o
  -3  -2   8      114.55      107.28      2.02 o
  -2  -2   8        0.69        0.35      0.20 o
  -1  -2   8        1.64        1.72      0.31 o
   0  -2   8       21.36       18.90      0.77 o
   1  -2   8       17.34       13.99      0.96 o
   2  -2   8        9.97       11.58      0.91 o
   3  -2   8       64.59       64.90      1.83 o
   4  -2   8        2.04        2.09      0.60 o
   5  -2   8        0.45       -0.42      0.42 o
   6  -2   8        1.31        2.38      0.80 o
  -7  -1   8       14.57       15.48      1.32 o
  -6  -1   8       18.34       15.36      1.19 o
  -5  -1   8       12.11       11.67      0.66 o
  -4  -1   8      173.39      168.48      2.67 o
  -3  -1   8       13.52       14.12      0.75 o
  -2  -1   8       16.05       15.26      0.97 o
  -1  -1   8        9.02        9.58      0.98 o
   0  -1   8        1.37        0.21      0.29 o
   1  -1   8       28.45       27.04      1.32 o
   2  -1   8      307.22      323.72      5.72 o
   3  -1   8      131.82      134.05      2.35 o
   4  -1   8       56.44       58.55      2.33 o
   5  -1   8        6.76        7.69      1.14 o
   6  -1   8        0.42        0.76      0.71 o
  -7   0   8        5.56        7.11      0.97 o
  -6   0   8        2.98        3.44      0.70 o
  -5   0   8      141.54      146.52      2.51 o
  -4   0   8       29.21       27.65      0.98 o
  -3   0   8       55.55       56.13      1.67 o
  -2   0   8       47.12       50.20      1.26 o
  -1   0   8       25.53       26.15      0.88 o
   0   0   8        9.17        8.74      0.79 o
   1   0   8       19.35       18.94      1.14 o
   2   0   8        6.56        5.28      0.76 o
   3   0   8        9.02        9.47      0.69 o
   4   0   8       39.09       41.87      2.01 o
   5   0   8       24.69       26.54      1.73 o
  -8   1   8        0.07        0.69      0.35 o
  -7   1   8        1.30        1.31      0.43 o
  -6   1   8        2.37        3.23      0.70 o
  -5   1   8       22.51       23.28      0.92 o
  -4   1   8      172.09      173.62      4.48 o
  -3   1   8       80.51       76.27      1.61 o
  -2   1   8        4.11        5.47      0.47 o
  -1   1   8       16.39       14.85      0.67 o
   0   1   8       17.90       16.17      1.10 o
   1   1   8       72.93       73.82      2.35 o
   2   1   8      121.34      125.46      3.20 o
   3   1   8        2.56        3.96      0.54 o
   4   1   8        1.07        0.82      0.52 o
   5   1   8        7.22        5.35      1.00 o
  -8   2   8        6.56        5.98      0.97 o
  -7   2   8        0.73        1.30      0.43 o
  -6   2   8       18.72       19.97      1.29 o
  -5   2   8      133.33      129.33      2.29 o
  -4   2   8      346.39      347.88      4.34 o
  -3   2   8       29.64       29.17      1.77 o
  -2   2   8        2.17        1.17      0.27 o
  -1   2   8       35.91       34.19      1.49 o
   0   2   8       72.33       74.60      2.39 o
   1   2   8      146.96      144.28      3.53 o
   2   2   8       41.59       43.33      1.81 o
   3   2   8        1.71        1.66      0.46 o
   4   2   8        4.61        3.67      0.80 o
   5   2   8        1.84        1.00      0.68 o
  -8   3   8        0.92        3.15      0.68 o
  -7   3   8        6.31        6.04      0.88 o
  -6   3   8        3.15        2.80      0.62 o
  -5   3   8        0.11        0.39      0.23 o
  -4   3   8        0.99        1.50      0.33 o
  -3   3   8       43.85       51.16      1.32 o
  -2   3   8       20.36       17.98      1.47 o
  -1   3   8        1.31        0.97      0.54 o
   0   3   8        2.33        1.44      0.64 o
   1   3   8       53.29       53.13      2.16 o
   2   3   8       22.66       22.90      0.99 o
   3   3   8        0.76        1.61      0.44 o
   4   3   8        1.08        0.85      0.60 o
  -7   4   8        5.70        6.59      0.89 o
  -6   4   8       16.76       15.02      1.06 o
  -5   4   8        8.86        8.42      0.70 o
  -4   4   8       10.89        9.14      0.59 o
  -3   4   8      172.60      175.85      2.72 o
  -2   4   8       90.21       86.21      1.76 o
  -1   4   8      119.67      116.16      3.25 o
   0   4   8       57.49       58.84      2.29 o
   1   4   8        9.57       11.19      0.70 o
   2   4   8        0.36        0.02      0.27 o
   3   4   8        2.22        1.74      0.46 o
   4   4   8        0.07       -0.28      0.44 o
  -5   5   8        3.70        4.87      0.87 o
  -4   5   8        4.66        3.16      0.81 o
  -3   5   8       10.67        9.50      1.11 o
  -2   5   8       47.19       44.92      2.04 o
  -1   5   8       41.73       40.34      1.96 o
   0   5   8        0.05        0.11      0.63 o
   1   5   8        0.87        1.52      0.76 o
   2   5   8        2.26        2.41      0.77 o
   3   5   8        0.00        0.05      0.55 o
  -6   6   8        0.13       -0.23      0.33 o
  -5   6   8        1.40       -0.12      0.64 o
  -4   6   8        0.18        0.16      0.59 o
  -3   6   8        5.52        6.10      1.01 o
  -2   6   8       22.10       21.08      1.60 o
  -1   6   8       48.28       48.01      2.24 o
   0   6   8       33.63       37.94      2.07 o
   1   6   8        7.97        9.44      1.20 o
   2   6   8        0.88        1.00      0.67 o
  -5   7   8        0.20        0.92      0.71 o
  -4   7   8        0.69        0.16      0.69 o
  -3   7   8        8.96        6.21      1.12 o
  -2   7   8        1.28        1.34      0.74 o
  -1   7   8        2.08        3.35      0.89 o
   0   7   8        0.04        1.03      0.71 o
   1   7   8        6.17        5.76      1.08 o
  -5   8   8        0.14        0.88      0.70 o
  -4   8   8        9.85       10.91      1.31 o
  -3   8   8        5.69        5.46      1.06 o
  -2   8   8        3.28        3.12      0.91 o
  -1   8   8       10.06       15.21      1.54 o
   0   8   8        3.32        4.31      1.04 o
   0  -9   9        0.00        0.29      0.40 o
   1  -9   9       14.94       16.42      1.34 o
   2  -9   9        3.44        4.01      0.79 o
  -2  -8   9        6.67        5.38      0.98 o
  -1  -8   9        0.01       -0.11      0.36 o
   0  -8   9       26.10       26.59      1.67 o
   1  -8   9        3.22        2.19      0.65 o
   2  -8   9        3.02        3.53      0.71 o
  -3  -7   9        0.02        0.65      0.46 o
  -2  -7   9        0.32        0.39      0.37 o
  -1  -7   9        3.92        3.97      0.83 o
   0  -7   9        9.78        8.30      1.02 o
   1  -7   9       17.52       19.10      1.31 o
   2  -7   9       11.96       14.25      1.17 o
  -4  -6   9        9.06       10.07      0.76 o
  -3  -6   9       10.35       10.10      0.76 o
  -2  -6   9       30.14       29.70      1.20 o
  -1  -6   9        1.49        1.42      0.37 o
   0  -6   9       52.16       50.04      2.12 o
   1  -6   9        4.93        4.48      0.78 o
   2  -6   9        0.34       -0.23      0.23 o
   4  -6   9        7.17        6.46      0.85 o
   5  -6   9        0.53        0.73      0.50 o
  -5  -5   9       15.14       18.68      0.95 o
  -4  -5   9       13.88       15.43      1.02 o
  -3  -5   9        6.97        5.65      0.58 o
  -2  -5   9      100.07       97.36      2.06 o
  -1  -5   9        0.64        0.96      0.30 o
   0  -5   9        1.46        2.10      0.52 o
   1  -5   9        2.01        1.66      0.44 o
   2  -5   9        1.88        1.60      0.45 o
   4  -5   9        2.46        3.16      0.61 o
   5  -5   9        0.26        0.50      0.49 o
  -6  -4   9       13.97       17.41      0.91 o
  -5  -4   9        6.18        6.34      0.91 o
  -4  -4   9        2.16        3.49      0.48 o
  -3  -4   9        1.41        2.25      0.41 o
  -2  -4   9        0.03       -0.25      0.26 o
  -1  -4   9       14.90       17.73      1.49 o
   0  -4   9      171.81      171.09      4.02 o
   1  -4   9      254.56      245.05      4.91 o
   2  -4   9       64.85       61.64      2.12 o
   4  -4   9       19.41       22.78      1.45 o
   5  -4   9        2.51        2.76      0.73 o
  -6  -3   9        3.78        3.99      0.69 o
  -5  -3   9        0.22       -0.05      0.20 o
  -4  -3   9       40.71       35.77      1.21 o
  -3  -3   9        0.22        0.59      0.27 o
  -2  -3   9       91.69       88.11      1.87 o
  -1  -3   9        1.07        1.08      0.30 o
   0  -3   9       36.93       35.46      1.60 o
   1  -3   9       71.65       71.14      2.33 o
   2  -3   9       32.84       30.59      1.46 o
   4  -3   9        0.05        0.14      0.35 o
   5  -3   9        0.33        0.20      0.46 o
  -6  -2   9        1.81        2.21      0.39 o
  -5  -2   9       35.21       33.10      1.17 o
  -4  -2   9       11.31       10.64      1.22 o
  -3  -2   9      199.97      187.50      2.97 o
  -2  -2   9       16.16       13.92      1.23 o
  -1  -2   9       11.44       10.10      0.61 o
   0  -2   9        0.08       -0.23      0.23 o
   1  -2   9        9.65       12.89      1.01 o
   2  -2   9       13.63       13.64      1.03 o
   3  -2   9       30.16       30.36      1.60 o
   4  -2   9        2.10        1.89      0.60 o
   5  -2   9        1.64        2.31      0.69 o
  -7  -1   9        0.82        0.80      0.52 o
  -6  -1   9        1.22        1.59      0.73 o
  -5  -1   9        4.18        4.96      0.65 o
  -4  -1   9       31.76       30.91      1.10 o
  -3  -1   9       49.93       49.29      1.37 o
  -2  -1   9        1.05        1.06      0.29 o
  -1  -1   9        2.52        1.98      0.34 o
   0  -1   9        2.68        2.61      0.61 o
   1  -1   9        0.02        0.51      0.37 o
   2  -1   9        7.54        7.73      0.85 o
   3  -1   9      102.13      111.90      2.22 o
   4  -1   9        1.99        2.54      0.71 o
   5  -1   9        0.37       -0.10      0.52 o
  -7   0   9        2.25        2.42      0.55 o
  -6   0   9        0.39        0.26      0.31 o
  -5   0   9       14.34       15.46      0.78 o
  -4   0   9        9.56       10.46      0.66 o
  -3   0   9        6.01        6.48      0.57 o
  -2   0   9       36.99       29.39      1.02 o
  -1   0   9        2.32        2.65      0.38 o
   0   0   9       76.24       84.23      2.57 o
   1   0   9       40.10       41.36      1.78 o
   2   0   9       47.72       46.08      1.92 o
   3   0   9        5.56        6.37      0.63 o
   4   0   9       17.33       21.59      1.52 o
   5   0   9        3.42        3.68      0.99 o
  -7   1   9        0.76        0.61      0.31 o
  -6   1   9        3.87        1.65      0.48 o
  -5   1   9        8.64        8.71      0.66 o
  -4   1   9        7.50        6.74      1.42 o
  -3   1   9        1.30        0.24      0.24 o
  -2   1   9        2.36        2.74      0.58 o
  -1   1   9       26.54       27.45      0.98 o
   0   1   9        2.48        2.19      0.64 o
   1   1   9       13.14       12.46      1.14 o
   2   1   9       24.81       23.54      1.42 o
   3   1   9        3.87        3.46      0.53 o
   4   1   9        3.32        4.04      0.89 o
  -7   2   9        0.37        0.68      0.34 o
  -6   2   9        2.24        2.96      0.62 o
  -5   2   9        0.42        0.82      0.30 o
  -4   2   9        0.13        0.35      0.26 o
  -3   2   9       12.91       15.63      1.26 o
  -2   2   9        7.63        5.75      0.54 o
  -1   2   9       27.65       23.19      1.39 o
   0   2   9        0.12        0.37      0.52 o
   1   2   9       54.06       48.17      2.03 o
   2   2   9        6.05        5.36      0.59 o
   3   2   9        4.70        5.31      0.65 o
   4   2   9        9.60       13.12      1.36 o
  -7   3   9        2.81        3.18      0.67 o
  -6   3   9        4.30        6.70      0.87 o
  -5   3   9        4.83        6.10      0.59 o
  -4   3   9        0.25        0.34      0.23 o
  -3   3   9       97.09       94.66      1.95 o
  -2   3   9       30.27       27.08      0.99 o
  -1   3   9       26.69       24.68      1.49 o
   0   3   9       41.22       40.26      1.95 o
   1   3   9        0.98        0.26      0.55 o
   2   3   9        4.24        4.76      0.58 o
   3   3   9        7.95        7.66      0.74 o
   4   3   9        3.00        5.25      0.99 o
  -7   4   9        4.34        7.36      0.96 o
  -6   4   9        0.12       -0.16      0.22 o
  -5   4   9       27.98       28.42      1.33 o
  -4   4   9        0.07        0.21      0.23 o
  -3   4   9        1.02        0.31      0.62 o
  -2   4   9       24.81       28.04      1.64 o
  -1   4   9        0.01       -0.05      0.52 o
   0   4   9        7.70       10.47      1.15 o
   1   4   9        3.07        3.46      0.49 o
   2   4   9        0.09        0.36      0.34 o
   3   4   9        0.55        1.56      0.56 o
  -5   5   9        0.20       -0.50      0.50 o
  -4   5   9        3.04        4.05      0.92 o
  -3   5   9        1.40        2.42      0.80 o
  -2   5   9       48.55       45.87      2.17 o
  -1   5   9       22.86       25.46      1.66 o
   0   5   9       36.07       36.74      1.99 o
   1   5   9       14.21       15.13      1.48 o
   2   5   9        0.06        1.16      0.68 o
  -5   6   9        1.10        1.62      0.80 o
  -4   6   9        0.09        0.15      0.61 o
  -3   6   9        1.57        2.03      0.80 o
  -2   6   9        6.72        6.10      1.06 o
  -1   6   9       10.48        8.05      1.18 o
   0   6   9       20.17       23.64      1.81 o
   1   6   9        0.60        0.26      0.71 o
  -5   7   9        1.10        3.32      0.96 o
  -4   7   9        0.59        0.32      0.72 o
  -3   7   9        1.75        1.54      0.85 o
  -2   7   9        0.38        0.75      0.76 o
  -1   7   9        0.08        0.26      0.64 o
   0   7   9        0.02       -0.22      0.64 o
  -3   8   9        0.11       -0.60      0.61 o
  -1  -8  10        0.02       -0.19      0.36 o
   0  -8  10       13.25       15.95      1.38 o
   1  -8  10        0.09        0.43      0.39 o
  -3  -7  10        4.14        6.21      1.03 o
  -2  -7  10        8.90        7.87      1.11 o
  -1  -7  10       31.86       29.60      1.77 o
   0  -7  10        0.10       -0.36      0.36 o
   1  -7  10        2.79        3.11      0.72 o
   2  -7  10        3.97        4.38      0.63 o
  -4  -6  10        0.26        0.83      0.32 o
  -3  -6  10        0.51        1.56      0.37 o
  -2  -6  10        8.42       10.65      0.95 o
  -1  -6  10        0.43        0.94      0.34 o
   1  -6  10        1.54        1.48      0.40 o
   2  -6  10        0.34        0.60      0.32 o
   4  -6  10        0.29        0.57      0.33 o
  -4  -5  10        0.72        0.97      0.42 o
  -3  -5  10        0.65        1.08      0.34 o
  -2  -5  10        6.19        6.20      0.85 o
  -1  -5  10       21.40       19.05      0.88 o
   0  -5  10        9.19       10.03      0.91 o
   1  -5  10        0.03       -0.17      0.27 o
   2  -5  10        1.06        0.79      0.42 o
   4  -5  10        2.02        3.19      0.65 o
  -5  -4  10        1.78        2.49      0.45 o
  -4  -4  10        0.01        0.37      0.26 o
  -3  -4  10        6.50        6.57      0.63 o
  -2  -4  10        9.45        8.72      0.68 o
  -1  -4  10        0.90        1.59      0.35 o
   0  -4  10        0.01        0.42      0.36 o
   1  -4  10        2.02        2.82      0.60 o
   2  -4  10        2.49        3.03      0.63 o
   4  -4  10        0.02        0.49      0.33 o
  -6  -3  10        2.37        3.55      0.50 o
  -5  -3  10        6.98        7.54      0.68 o
  -4  -3  10        8.42        6.93      0.64 o
  -3  -3  10        1.18        0.49      0.65 o
  -2  -3  10       30.62       31.10      2.12 o
  -1  -3  10       10.26       11.38      0.83 o
   0  -3  10        0.44       -0.17      0.29 o
   1  -3  10       16.03       19.60      1.28 o
   2  -3  10       62.37       65.23      2.33 o
   4  -3  10        3.47        4.00      0.74 o
  -6  -2  10        1.69        3.08      0.49 o
  -5  -2  10        0.94        1.32      0.37 o
  -4  -2  10        0.17        0.16      0.36 o
  -3  -2  10       33.44       33.77      1.20 o
  -2  -2  10       67.75       67.97      2.34 o
  -1  -2  10        4.27        4.37      0.53 o
   0  -2  10       24.74       24.03      1.40 o
   1  -2  10        0.32        0.18      0.41 o
   2  -2  10       66.38       76.58      2.54 o
   3  -2  10        3.40        4.07      0.68 o
   4  -2  10        5.43        3.11      0.70 o
  -6  -1  10        0.80        0.92      0.37 o
  -5  -1  10        1.14        2.34      0.46 o
  -4  -1  10       10.50        9.40      0.71 o
  -3  -1  10      100.08      103.92      2.17 o
  -2  -1  10       48.20       49.60      2.27 o
  -1  -1  10       31.94       27.79      1.05 o
   0  -1  10        9.02        8.68      0.97 o
   1  -1  10        0.06       -0.15      0.36 o
   2  -1  10       28.19       30.35      1.64 o
   3  -1  10       20.64       19.86      1.34 o
   4  -1  10        4.56        4.32      0.88 o
  -6   0  10        0.02       -0.05      0.19 o
  -5   0  10        0.01        0.39      0.54 o
  -4   0  10        0.20        0.12      0.21 o
  -3   0  10        0.01        0.01      0.49 o
  -2   0  10        6.81        7.21      0.62 o
  -1   0  10        0.31        0.06      0.18 o
   0   0  10        6.92        6.51      0.87 o
   1   0  10        6.10        7.47      0.95 o
   2   0  10       21.70       23.05      1.51 o
   3   0  10        7.39        8.78      1.03 o
   4   0  10        7.74        7.15      1.09 o
  -7   1  10        0.12        0.46      0.33 o
  -6   1  10        0.30        0.48      0.28 o
  -5   1  10        0.15       -0.06      0.22 o
  -4   1  10        9.85       10.13      0.88 o
  -3   1  10       52.11       45.71      1.48 o
  -2   1  10        3.86        4.05      0.50 o
  -1   1  10       32.12       30.47      1.62 o
   0   1  10        7.81        6.82      0.93 o
   1   1  10       39.43       37.52      1.83 o
   2   1  10        0.68        0.15      0.62 o
   3   1  10        0.01        0.07      0.33 o
   4   1  10        0.75        1.38      0.61 o
  -7   2  10        1.81        2.43      0.57 o
  -6   2  10        0.01       -0.10      0.25 o
  -5   2  10        2.05        2.23      0.41 o
  -4   2  10       95.64       96.47      2.08 o
  -3   2  10        8.02        8.75      1.14 o
  -2   2  10        8.58        8.85      0.81 o
  -1   2  10        8.72        8.63      1.04 o
   0   2  10       11.98       11.10      1.15 o
   1   2  10        2.46        1.81      0.72 o
   2   2  10        3.34        4.07      0.55 o
   3   2  10        0.01        0.17      0.35 o
  -6   3  10        0.00        0.53      0.33 o
  -5   3  10       12.69       15.90      1.11 o
  -4   3  10       29.27       33.99      1.77 o
  -3   3  10       10.40       11.41      1.01 o
  -2   3  10        0.09        0.11      0.25 o
  -1   3  10        5.04        5.63      0.94 o
   0   3  10        8.68       10.03      1.16 o
   1   3  10        1.17        0.62      0.64 o
   2   3  10        3.91        4.44      0.59 o
   3   3  10        0.88        1.89      0.63 o
  -6   4  10        0.22        0.79      0.34 o
  -5   4  10       21.14       21.50      1.46 o
  -4   4  10        7.88        9.67      0.88 o
  -3   4  10        1.16        2.09      0.41 o
  -2   4  10        6.75        6.57      1.02 o
  -1   4  10       13.68       12.42      1.31 o
   0   4  10        2.84        2.56      0.89 o
   1   4  10       16.65       19.93      1.00 o
   2   4  10        0.10        0.09      1.00 o
  -5   5  10        0.49       -0.20      0.62 o
  -4   5  10        2.60        2.17      0.87 o
  -3   5  10        1.88        3.04      0.85 o
  -2   5  10        8.45        6.38      1.06 o
  -1   5  10        0.15       -0.54      0.54 o
   0   5  10       12.55       19.17      1.61 o
   1   5  10       11.22       13.85      1.47 o
  -5   6  10        1.66        0.65      0.80 o
  -4   6  10        1.00        0.02      0.68 o
  -3   6  10        6.93        6.23      1.16 o
  -2   6  10        0.16        0.65      0.70 o
  -1   6  10        1.30        0.60      0.73 o
   0   6  10       17.55       19.82      1.72 o
  -3   7  10        0.00       -0.67      0.67 o
  -1  -7  11        0.03       -0.23      0.45 o
   1  -7  11        4.43        5.68      0.79 o
  -2  -6  11        1.33        2.39      0.42 o
  -1  -6  11        3.16        3.48      0.49 o
   0  -6  11        0.35        0.34      0.30 o
   1  -6  11        8.67        9.12      0.95 o
   2  -6  11        2.18        2.60      0.55 o
  -4  -5  11        0.04        1.29      0.47 o
  -3  -5  11        6.38        7.00      0.69 o
  -2  -5  11        4.27        3.00      0.45 o
  -1  -5  11        0.05        0.20      0.32 o
   0  -5  11       11.96       13.59      1.09 o
   1  -5  11        1.83        2.06      0.52 o
   2  -5  11        1.12        1.77      0.52 o
  -4  -4  11       27.42       30.78      1.25 o
  -3  -4  11       17.26       17.23      1.23 o
  -2  -4  11        2.32        2.45      0.44 o
  -1  -4  11        0.88        0.89      0.31 o
   0  -4  11       11.40       13.37      1.10 o
   1  -4  11        8.41        7.49      0.92 o
   2  -4  11        1.99        1.10      0.49 o
  -5  -3  11        0.36        1.11      0.37 o
  -4  -3  11       19.87       22.16      1.04 o
  -3  -3  11        0.26        0.15      0.26 o
  -2  -3  11        2.18        3.58      0.52 o
  -1  -3  11        8.01        8.38      0.71 o
   0  -3  11       11.82       10.86      1.11 o
   1  -3  11       23.55       24.52      1.48 o
   2  -3  11        9.90       11.13      1.09 o
  -5  -2  11        9.89       11.33      0.85 o
  -4  -2  11        8.39        9.24      0.99 o
  -3  -2  11       30.39       26.43      1.13 o
  -2  -2  11       39.88       37.94      1.32 o
  -1  -2  11        2.21        1.71      0.42 o
   0  -2  11       19.68       20.31      1.40 o
   1  -2  11       36.82       42.73      1.99 o
   2  -2  11        9.81        9.50      1.04 o
  -6  -1  11        1.82        2.00      0.43 o
  -5  -1  11        2.04        1.75      0.36 o
  -4  -1  11        5.89        6.11      0.63 o
  -3  -1  11       35.52       34.26      1.83 o
  -2  -1  11       18.91       16.74      0.87 o
  -1  -1  11       18.92       18.22      1.26 o
   0  -1  11        8.10        8.83      1.06 o
   1  -1  11       18.16       17.42      1.31 o
   2  -1  11        2.31        2.34      0.67 o
   3  -1  11       14.08       14.54      1.20 o
  -6   0  11        0.13        0.16      0.44 o
  -5   0  11       19.10       24.31      1.07 o
  -4   0  11        4.98        5.60      0.61 o
  -3   0  11       48.86       48.86      1.50 o
  -2   0  11       46.77       44.37      1.41 o
  -1   0  11       25.72       26.95      1.61 o
   0   0  11       15.72       18.61      1.39 o
   1   0  11        7.14        5.68      0.94 o
   2   0  11        6.63        7.13      1.01 o
   3   0  11        4.30        5.80      0.92 o
  -6   1  11       21.51       28.33      1.18 o
  -5   1  11        5.74        7.26      0.69 o
  -4   1  11       37.75       40.30      1.45 o
  -3   1  11        6.91        9.13      0.73 o
  -2   1  11        0.22       -0.05      0.28 o
  -1   1  11        4.72        4.87      0.87 o
   0   1  11        0.23        0.28      0.57 o
   1   1  11        0.70        0.05      0.54 o
   2   1  11        3.73        3.14      0.87 o
   3   1  11        0.21        0.24      0.37 o
  -6   2  11        1.31        1.16      0.47 o
  -5   2  11        0.62        1.28      0.37 o
  -4   2  11        0.06        0.52      0.27 o
  -3   2  11        0.46        0.51      0.27 o
  -2   2  11        6.90        8.18      0.71 o
  -1   2  11       16.33       13.49      1.30 o
   0   2  11       37.08       37.30      2.04 o
   1   2  11       20.02       18.35      1.53 o
   2   2  11       10.74       11.03      1.35 o
  -6   3  11        0.26       -0.25      0.25 o
  -5   3  11        1.36        2.36      0.46 o
  -4   3  11       31.35       31.75      1.26 o
  -3   3  11        0.94        1.01      0.58 o
  -2   3  11        0.23       -0.51      0.51 o
  -1   3  11       16.90       18.21      1.45 o
   0   3  11       11.50       10.90      1.27 o
   1   3  11       14.32       17.73      1.54 o
   2   3  11        0.77        0.80      0.38 o
  -5   4  11        9.10        9.44      0.79 o
  -4   4  11        0.01        0.35      0.26 o
  -3   4  11        2.45        2.96      0.47 o
  -2   4  11       12.96       11.77      1.33 o
  -1   4  11        5.24        6.11      1.09 o
   0   4  11        0.88        0.84      0.72 o
   1   4  11        1.03        1.22      0.85 o
  -4   5  11        0.39        0.25      0.72 o
  -3   5  11        3.87        3.77      0.99 o
  -2   5  11       15.48       15.79      1.56 o
  -1   5  11        0.53        0.26      0.72 o
  -2  -5  12        1.12        1.40      0.34 o
  -1  -5  12        4.09        4.61      0.58 o
   0  -5  12        0.66        1.87      0.54 o
   1  -5  12       12.70       13.08      1.15 o
  -3  -4  12        8.75       10.02      1.37 o
  -2  -4  12        0.80        1.06      0.49 o
  -1  -4  12        0.50        1.00      0.35 o
   0  -4  12        6.27        5.00      0.87 o
   1  -4  12        0.12        0.09      0.39 o
   2  -4  12        0.92        1.49      0.59 o
  -4  -3  12        0.01        0.79      0.34 o
  -3  -3  12        0.35       -0.04      0.27 o
  -2  -3  12        0.85        0.67      0.31 o
  -1  -3  12        2.64        3.46      0.70 o
   0  -3  12        0.64        0.98      0.51 o
   1  -3  12        8.25        9.72      1.14 o
   2  -3  12        0.12       -0.28      0.41 o
  -4  -2  12        9.57        9.86      1.70 o
  -3  -2  12        4.10        4.07      0.58 o
  -2  -2  12        0.11       -0.31      0.31 o
  -1  -2  12       20.63       21.05      1.53 o
   0  -2  12        2.62        2.49      0.70 o
   1  -2  12        0.05       -0.40      0.40 o
   2  -2  12        0.68       -0.05      0.48 o
  -5  -1  12       20.69       24.80      1.62 o
  -4  -1  12        2.14        2.96      0.49 o
  -3  -1  12        3.62        1.45      0.39 o
  -2  -1  12        2.85        2.45      0.43 o
  -1  -1  12       17.90       18.39      1.45 o
   0  -1  12        5.64        4.73      0.90 o
   1  -1  12        0.08        0.02      0.46 o
   2  -1  12        5.32        6.01      1.02 o
  -5   0  12        0.15        0.48      0.28 o
  -4   0  12        8.14        8.73      0.76 o
  -3   0  12        0.23        0.02      0.20 o
  -2   0  12       12.73       13.49      0.85 o
  -1   0  12       31.97       31.43      1.82 o
   0   0  12       12.87       12.00      1.28 o
   1   0  12        3.72        4.77      0.96 o
   2   0  12        1.94        1.61      0.74 o
  -5   1  12        0.22        0.31      0.22 o
  -4   1  12        0.43        0.39      0.40 o
  -3   1  12        0.12        0.22      0.25 o
  -2   1  12       21.93       23.43      1.09 o
  -1   1  12        0.10        0.00      0.55 o
   0   1  12        2.69        3.45      0.87 o
   1   1  12        3.83        5.87      1.06 o
  -5   2  12        0.29        0.33      0.38 o
  -4   2  12        0.77       -0.10      0.46 o
  -3   2  12        9.54       10.38      0.83 o
  -2   2  12        3.73        3.73      0.94 o
  -1   2  12        4.73        5.64      1.03 o
   0   2  12        1.25        0.72      0.73 o
   1   2  12        3.61        4.04      1.02 o
  -4   3  12        4.70        6.23      1.15 o
  -3   3  12        1.56        1.42      0.42 o
  -2   3  12        0.56        0.45      0.72 o
  -1   3  12        1.80        3.00      0.94 o
   0   3  12        0.60        0.70      0.72 o
  -3   4  12       16.57       20.85      1.78 o
  -2   4  12        1.12        0.23      0.68 o
  -2  -3  13        0.52       -0.02      0.35 o
  -1  -3  13        0.08        0.11      0.40 o
   0  -3  13        1.79        2.23      0.72 o
  -2  -2  13        0.04       -0.26      0.61 o
  -1  -2  13        0.68        1.21      0.59 o
   0  -2  13        1.18        0.16      0.52 o
  -3  -1  13        0.99        2.05      0.59 o
  -2  -1  13        0.14       -0.14      0.23 o
  -1  -1  13        0.36        0.55      0.51 o
   0  -1  13        0.56        0.55      0.57 o
  -3   0  13        1.91        1.94      0.38 o
  -2   0  13        0.06        1.31      0.63 o
  -1   0  13        0.00       -0.39      0.39 o
   0   0  13        8.15        8.38      1.22 o
  -3   1  13        1.82        2.13      0.65 o
  -2   1  13        0.71        0.71      0.62 o
  -1   1  13        1.79        1.96      0.78 o
 
